# Supplementary material for: Network-Guided Identification of Plant-Derived Modulators of Stress-Adaptive Signalling in Neuroblastoma
Source: Int J Mol Sci. 2026 Apr 23;27(9):3739. doi: 10.3390/ijms27093739 (PMC13163309; doi:10.3390/ijms27093739)
Supplement: Supplementary file 1 [file ijms-27-03739-s001.zip]

Archive with 4 entries (4 files):
- Supplementary material Figure S1.pdf
- Supplementary material Table S2.csv
- Supplementary material Table S3.xlsx
- Supplementary materila Table S1.xlsx
