# Supplementary material for: Network-Guided Identification of Plant-Derived Modulators of Stress-Adaptive Signalling in Neuroblastoma
Source: Int J Mol Sci. 2026 Apr 23;27(9):3739. doi: 10.3390/ijms27093739 (PMC13163309; doi:10.3390/ijms27093739)
Supplement: Supplementary file 1 [file ijms-27-03739-s001.zip › Supplementary material Table S2.csv]

Table S2: Evaluation of binding conformations and affinities of metabolites from L. javanica and A. calamus against high-resolution human crystal structures of BRAF (PDB ID: 4MNF), MAOB (PDB ID: 7P4F), PARP1 (PDB ID: 6I8M), BACE1 (PDB ID: 4XXS), and GSK3B (PDB ID: 5F94).
		BACE1					BRAF					GSK-3B					MAOB					PARP1
	Metabolites	docking score	binding affinity			Metabolites	docking score	binding affinity			Metabolites	docking score	binding affinity			Metabolites	docking score	binding?affinity			Metabolites	docking score	binding?affinity
1	HMDB0039929	-6.13	-51.487		1	HMDB0303945	-7.931	-64.179		1	CSID32887546	-7.872	-49.268		1	HMDB0303945	-9.698	-33.86		1	HMDB0246094	-7.791	-45.312
2	HMDB0252347	-5.883	-54.185		2	HMDB0039489	-7.802	-77.906		2	HMDB0245544	-7.168	-46.263		2	HMDB0037247	-8.848	-48.29		2	HMDB0040565	-7.701	-72.594
3	CSID32887546	-5.715	-40.305		3	HMDB0040565	-7.778	-57.564		3	HMDB0003950	-6.693	-51.859		3	HMDB0246094	-8.032	-35.119		3	HMDB0000530	-7.65	-62.958
4	HMDB0037368	-5.694	-72.447		4	HMDB0037247	-7.454	-53.497		4	HMDB0000530	-6.65	-55.158		4	HMDB0038580	-7.905	-54.944		4	HMDB0245547	-7.593	-41.715
5	HMDB0040565	-5.693	-55.974		5	HMDB0002224	-7.316	-46.352		5	HMDB0303826	-6.625	-59.802		5	HMDB0030916	-7.825	-11.849		5	HMDB0037368	-7.454	-95.369
6	HMDB0246094	-5.623	-37.631		6	HMDB0036837	-7.238	-31.759		6	CSID11248873	-6.588	-37.265		6	HMDB0060750	-7.744	-39.218		6	HMDB0003950	-7.255	-69.042
7	HMDB0030475	-5.621	-45.966		7	HMDB0000530	-7.181	-45.055		7	HMDB0001272	-6.571	-58.084		7	CSID30902651	-7.73	-28.525		7	HMDB0029271	-7.172	-85.366
8	HMDB0258246	-5.554	-59.878		8	HMDB0258246	-7.058	-53.923		8	HMDB0040565	-6.565	-68.261		8	HMDB0245547	-7.632	-41.707		8	HMDB0035814	-7.086	-53.976
9	HMDB0037762	-5.451	-28.767		9	HMDB0035814	-6.893	-36.205		9	HMDB0037368	-6.468	-81.997		9	CSID14582	-7.629	-35.894		9	HMDB0304700	-7.079	-83.9
10	HMDB0060126	-5.381	-50.272		10	CSID30902651	-6.862	-37.651		10	HMDB0030475	-6.362	-49.581		10	HMDB0037352	-7.566	-30.277		10	HMDB0039929	-7.07	-69.72
11	HMDB0035814	-5.277	-45.832		11	HMDB0240257	-6.848	-38.879		11	CSID63917	-6.337	-27.827		11	CSID11248873	-7.538	-40.426		11	HMDB0094651	-7.051	-51.081
12	HMDB0303826	-5.253	-50.063		12	HMDB0255591	-6.776	-34.537		12	HMDB0302701	-6.292	-34.385		12	HMDB0003134	-7.476	-59.884		12	HMDB0032702	-6.869	-55.965
13	HMDB0245547	-5.243	-37.409		13	HMDB0245544	-6.769	-51.332		13	HMDB0035814	-6.16	-42.302		13	CSID32887546	-7.463	-41.74		13	HMDB0039929	-6.811	-82.677
14	HMDB0252130	-5.199	-42.377		14	HMDB0000017	-6.738	-42.786		14	CSID10910	-6.115	-39.408		14	HMDB0000273	-7.326	-31.752		14	CSID16736502	-6.738	-73.803
15	HMDB0036837	-5.152	-50.176		15	HMDB0001272	-6.601	-50.498		15	HMDB0258246	-6.108	-38.478		15	CSID32887546	-7.301	-38.179		15	HMDB0001272	-6.665	-57.541
16	HMDB0060750	-5.141	-45.682		16	CSID23948557	-6.563	-32.654		16	CSID23948557	-6.092	-32.631		16	CSID10910	-7.268	-44.86		16	HMDB0033105	-6.554	-61.53
17	HMDB0302701	-5.102	-44.371		17	HMDB0030475	-6.51	-45.621		17	HMDB0303945	-6.014	-32.732		17	HMDB0033105	-7.255	-39.812		17	CSID465753	-6.478	-41.424
18	HMDB0094651	-5.021	-36.341		18	HMDB0060126	-6.412	-43.689		18	HMDB0001329	-5.925	-30.782		18	CSID63917	-7.227	-30.651		18	HMDB0036047	-6.43	-45.248
19	CSID16736502	-5.008	-66.988		19	HMDB0003950	-6.411	-53.079		19	HMDB0002224	-5.923	-41.794		19	CSID30902651	-7.18	-21.435		19	HMDB0033002	-6.393	-34.324
20	HMDB0003950	-4.976	-53.571		20	HMDB0000273	-6.393	-44.891		20	HMDB0255591	-5.858	-33.56		20	HMDB0245544	-7.001	-41.35		20	CSID32887546	-6.358	-38.356
21	HMDB0059794	-4.975	-49.622		21	CSID71227	-6.267	-30.877		21	HMDB0041571	-5.814	-25.823		21	CSID30992614	-6.953	-32.908		21	HMDB0259457	-6.258	-59.162
22	HMDB0259457	-4.957	-54.195		22	HMDB0094651	-6.233	-39.782		22	CSID16736502	-5.773	-50.543		22	HMDB0000273	-6.883	-33.449		22	CSID23948557	-6.21	-41.546
23	CSID3289	-4.927	-21.644		23	CSID32887546	-6.166	-38.498		23	HMDB0000273	-5.767	-37.575		23	CSID63917	-6.872	-30.335		23	HMDB0060750	-6.208	-42.92
24	HMDB0000530	-4.874	-50.111		24	HMDB0037352	-6.153	-15.425		24	CSID30902651	-5.702	-31.805		24	HMDB0029729	-6.819	-27.267		24	CSID11248873	-6.194	-44.697
25	HMDB0000273	-4.873	-39.883		25	HMDB0041571	-6.109	-23.995		25	CSID71227	-5.594	-26.251		25	HMDB0303826	-6.707	-17.379		25	HMDB0303945	-6.147	-55.615
26	CSID30902651	-4.775	-35.369		26	CSID30992614	-6.03	-33.129		26	HMDB0036837	-5.591	-49.202		26	HMDB0037762	-6.678	-35.632		26	HMDB0000273	-6.112	-44.132
27	HMDB0245544	-4.759	-38.836		27	CSID465753	-6.016	-14.374		27	CSID14582	-5.588	-31.253		27	HMDB0255591	-6.677	-36.49		27	HMDB0267751	-5.981	-94.585
28	CSID10910	-4.753	-36.035		28	HMDB0041209	-5.972	-41.454		28	HMDB0060750	-5.534	-41.467		28	HMDB0037762	-6.636	-36.15		28	HMDB0255591	-5.98	-36.433
29	HMDB0041571	-4.745	-21.78		29	HMDB0034475	-5.924	-33.137		29	HMDB0035814	-5.518	-47.618		29	HMDB0255591	-6.625	-30.024		29	CSID30902651	-5.973	-37.519
30	HMDB0030916	-4.701	-29.949		30	CSID10910	-5.923	-34.96		30	HMDB0032702	-5.482	-34.124		30	HMDB0000273	-6.614	-31.056		30	HMDB0240257	-5.953	-38.37
31	HMDB0029271	-4.688	-61.078		31	HMDB0303826	-5.881	-44.285		31	HMDB0037247	-5.477	-32.726		31	CSID30992614	-6.602	-26.863		31	HMDB0000017	-5.947	-44.084
32	HMDB0037352	-4.684	-55.627		32	HMDB0033112	-5.715	-23.572		32	HMDB0000017	-5.444	-37.743		32	HMDB0303826	-6.599	-16.719		32	HMDB0037762	-5.946	-36.531
33	CSID14582	-4.679	-31.852		33	HMDB0003950	-5.715	-50.082		33	CSID32887546	-5.342	-43.668		33	HMDB0003950	-6.494	-23.066		33	HMDB0041571	-5.866	-30.521
34	CSID71227	-4.641	-21.916		34	HMDB0037368	-5.647	-88.831		34	HMDB0029729	-5.239	-24.423		34	HMDB0001329	-6.471	-21.112		34	HMDB0003950	-5.82	-56.487
35	HMDB0029729	-4.63	-23.907		35	HMDB0246094	-5.63	-36.701		35	HMDB0041209	-5.189	-60.171		35	CSID30992614	-6.424	-32.336		35	HMDB0037368	-5.773	-93.205
36	HMDB0033105	-4.554	-54.23		36	HMDB0252764	-5.612	-51.416		36	CSID465753	-5.176	-30.281		36	HMDB0255591	-6.412	-29.166		36	HMDB0029729	-5.765	-31.94
37	HMDB0039489	-4.528	-57.825		37	HMDB0033105	-5.6	-42.011		37	HMDB0033105	-5.142	-43.12		37	HMDB0002224	-6.411	-26.141		37	CSID63917	-5.743	-32.663
38	HMDB0036047	-4.479	-38.102		38	HMDB0007854	-5.539	-54.629		38	HMDB0030916	-5.108	-24.502		38	HMDB0245547	-6.379	-26.334		38	CSID71227	-5.697	-31.146
39	CSID23948557	-4.466	-27.186		39	HMDB0245547	-5.501	-35.011		39	HMDB0252130	-4.984	-45.747		39	HMDB0000017	-6.375	-38.251		39	HMDB0245544	-5.656	-43.333
40	HMDB0033002	-4.459	-21.857		40	HMDB0029729	-5.492	-29.696		40	CSID34452308	-4.907	-33.347		40	HMDB0029729	-6.354	-24.908		40	HMDB0267751	-5.642	-73.273
41	HMDB0002224	-4.455	-41.056		41	CSID11248873	-5.481	-34.269		41	HMDB0245547	-4.89	-39.543		41	HMDB0094651	-6.33	-40.79		41	HMDB0037352	-5.631	-73.677
42	CSID63917	-4.445	-21.729		42	CSID14582	-5.45	-31.854		42	CSID34236082	-4.843	-28.311		42	CSID32887546	-6.316	-26.745		42	HMDB0303826	-5.592	-52.925
43	HMDB0255591	-4.421	-29.446		43	HMDB0036047	-5.448	-14.952		43	CSID34236082	-4.818	-28.405		43	HMDB0094651	-6.313	-39.213		43	HMDB0038580	-5.579	-58.169
44	HMDB0041209	-4.415	-60.401		44	CSID16736502	-5.446	-43.25		44	HMDB0036047	-4.799	-37.322		44	HMDB0041571	-6.275	-30.547		44	HMDB0039489	-5.556	-67.558
45	HMDB0034475	-4.403	-41.856		45	CSID10910	-5.328	-36.639		45	HMDB0029271	-4.785	-50.753		45	HMDB0002224	-6.272	-21.088		45	HMDB0030475	-5.518	-49.379
46	CSID11248873	-4.397	-32.347		46	HMDB0038580	-5.319	-55.406		46	CSID63917	-4.738	-28.632		46	HMDB0303826	-6.219	-12.068		46	CSID14582	-5.49	-34.624
47	HMDB0000017	-4.342	-30.082		47	CSID16736502	-5.316	-35.022		47	CSID34236082	-4.733	-31.814		47	HMDB0003134	-6.217	-38.274		47	HMDB0036837	-5.45	-49.045
48	HMDB0303945	-4.341	-52.254		48	HMDB0037762	-5.314	-29.833		48	HMDB0039929	-4.725	-30.281		48	HMDB0029729	-6.19	-25.634		48	HMDB0059794	-5.447	-56.298
49	HMDB0245805	-4.335	-24.299		49	HMDB0037368	-5.273	-101.878		49	HMDB0240257	-4.703	-31.557		49	CSID34236082	-6.187	-36.141		49	HMDB0002224	-5.398	-44.444
50	HMDB0037247	-4.33	-46.008		50	HMDB0059794	-5.271	-60.164		50	HMDB0033002	-4.689	-22.203		50	HMDB0029729	-6.158	-26.021		50	HMDB0041209	-5.375	-66.319
51	HMDB0036690	-4.259	-42.609		51	HMDB0245805	-5.228	-23.189		51	HMDB0003950	-4.678	-47.923		51	HMDB0037762	-6.142	-30.937		51	CSID3289	-5.335	-26.388
52	HMDB0034301	-4.2	-25.491		52	HMDB0060750	-5.16	-37.53		52	HMDB0037762	-4.656	-24.317		52	CSID3289	-6.113	-22.76		52	HMDB0258246	-5.286	-49.62
53	HMDB0059794	-4.177	-81.056		53	HMDB0033002	-5.142	-25.487		53	HMDB0246094	-4.557	-30.582		53	HMDB0037247	-6.091	-36.844		53	CSID34236082	-5.283	-33.715
54	CSID4444792	-4.158	-44.456		54	CSID67028654	-5.039	-28.307		54	HMDB0001329	-4.487	-29.215		54	HMDB0033105	-6.069	-29.146		54	HMDB0302701	-5.278	-37.003
55	HMDB0001272	-4.143	-47.624		55	CSID3289	-5.009	-23.734		55	HMDB0032702	-4.462	-48.463		55	CSID30902651	-6.042	-7.413		55	HMDB0032105	-5.272	-31.909
56	CSID465753	-4.092	-29.159		56	HMDB0001329	-5.008	-26.437		56	HMDB0060750	-4.386	-40.766		56	HMDB0001329	-6.01	-27.987		56	HMDB0001329	-5.254	-24.069
57	CSID30992614	-4.076	-26.216		57	CSID63917	-4.963	-23.645		57	CSID16736502	-4.367	-59.282		57	CSID34236082	-5.997	-35.166		57	HMDB0035814	-5.246	-51.373
58	HMDB0240257	-4.072	-26.974		58	HMDB0037247	-4.947	-50.933		58	HMDB0245805	-4.288	-20.82		58	CSID10910	-5.951	-41.657		58	CSID10910	-5.224	-40.844
59	HMDB0033112	-4.053	-20.265		59	CSID32887546	-4.939	-44.971		59	CSID10910	-4.275	-33.201		59	HMDB0303826	-5.886	-13.993		59	CSID10910	-5.213	-36
60	HMDB0003134	-4.036	-46.917		60	HMDB0302701	-4.895	-21.321		60	HMDB0250883	-4.246	-41.437		60	HMDB0252764	-5.862	-39.283		60	HMDB0033105	-5.189	-54.627
61	CSID34236082	-3.964	-26.761		61	CSID34236082	-4.823	-26.217		61	HMDB0034301	-4.204	-19.995		61	CSID63917	-5.843	-28.704		61	HMDB0250883	-5.139	-35.053
62	CSID67028654	-3.933	-19.287		62	HMDB0252130	-4.742	-44.556		62	HMDB0038580	-4.182	-46.299		62	HMDB0252764	-5.793	-26.142		62	HMDB0037352	-5.138	-82.886
63	CSID34236082	-3.929	-26.411		63	CSID34236082	-4.732	-27.256		63	CSID3289	-4.182	-18.606		63	HMDB0033002	-5.789	-26.581		63	HMDB0003134	-5.137	-62.133
64	HMDB0032105	-3.914	-33.402		64	HMDB0033105	-4.685	-43.944		64	CSID67028654	-4.178	-20.403		64	HMDB0001329	-5.756	-26.187		64	HMDB0033112	-5.099	-26.682
65	HMDB0001329	-3.86	-35.869		65	CSID34236082	-4.654	-30.877		65	HMDB0029729	-4.177	-26.559		65	HMDB0003134	-5.752	-34.253		65	HMDB0252130	-5.09	-50.151
66	HMDB0252764	-3.769	-50.862		66	HMDB0000208	-4.631	-31.505		66	HMDB0252347	-4.068	-17.453		66	CSID67028654	-5.698	-28.707		66	HMDB0060126	-5.084	-46.303
67	CSID16736502	-3.755	-56.268		67	HMDB0060750	-4.491	-44.467		67	HMDB0033112	-4.057	-17.636		67	CSID71227	-5.696	-28.386		67	CSID34236082	-5.064	-28.731
68	CSID63917	-3.648	-29.447		68	HMDB0032702	-4.486	-27.865		68	CSID23948557	-3.983	-29.151		68	CSID34236082	-5.692	-34.692		68	CSID34236082	-5.023	-36.627
69	HMDB0032702	-3.648	-32.623		69	HMDB0003134	-4.463	-50.913		69	HMDB0094651	-3.907	-28.487		69	HMDB0240257	-5.671	-27.183		69	HMDB0001329	-4.946	-30.786
70	HMDB0037368	-3.585	-68.544		70	HMDB0250194	-4.339	-26.718		70	HMDB0003134	-3.896	-44.901		70	CSID34236082	-5.653	-28.471		70	CSID16736502	-4.895	-60.983
71	HMDB0035814	-3.564	-45.326		71	HMDB0259457	-4.315	-18.298		71	HMDB0038580	-3.892	-49.1		71	HMDB0245547	-5.623	-38.041		71	HMDB0032702	-4.894	-55.919
72	CSID34236082	-3.547	-22.489		72	HMDB0039929	-4.19	-60.369		72	HMDB0034475	-3.759	-5.428		72	HMDB0033002	-5.58	-22.632		72	HMDB0252764	-4.884	-50.151
73	HMDB0033105	-3.453	-40.807		73	HMDB0032702	-4.185	-50.453		73	HMDB0036690	-3.733	-31.728		73	HMDB0033112	-5.579	-24.913		73	HMDB0250194	-4.817	-35.164
74	HMDB0001272	-3.396	-47.984		74	HMDB0007854	-4.181	-55.982		74	HMDB0059794	-3.503	-50.064		74	HMDB0240257	-5.566	-23.921		74	HMDB0034475	-4.771	-22.456
75	HMDB0003950	-3.373	-44.537		75	CSID4444887	-4.163	-25.879		75	HMDB0059794	-3.49	-66.535		75	CSID16736502	-5.548	-8.702		75	HMDB0245805	-4.652	-23.892
76	HMDB0250194	-3.337	-25.267		76	HMDB0001329	-4.162	-20.378		76	HMDB0037368	-3.481	-81.926		76	HMDB0001329	-5.544	-22.821		76	HMDB0039929	-4.64	-90.423
77	HMDB0001329	-3.31	-25.166		77	CSID63917	-4.16	-25.369		77	HMDB0252764	-3.48	-41.197		77	CSID23948557	-5.533	-35.482		77	HMDB0038580	-4.638	-61.321
78	HMDB0000208	-3.282	-22.013		78	HMDB0000017	-4.051	-37.213		78	HMDB0032105	-3.414	-18.89		78	CSID34236082	-5.532	-29.122		78	HMDB0001272	-4.601	-64.503
79	HMDB0038580	-3.225	-36.992		79	CSID34452308	-3.975	-28.727		79	HMDB0001329	-3.361	-31.02		79	CSID67028654	-5.519	-27.476		79	HMDB0037368	-4.565	-81.356
80	CSID10910	-3.222	-30.166		80	HMDB0038580	-3.897	-49.065		80	HMDB0000017	-3.356	-31.716		80	HMDB0001329	-5.515	-20.956		80	HMDB0007854	-4.5	-60.089
81	HMDB0032702	-3.099	-44.379		81	HMDB0029729	-3.759	-24.287		81	HMDB0033105	-3.352	-38.576		81	CSID34236082	-5.496	-27.658		81	CSID63917	-4.498	-29.511
82	HMDB0036881	-3.081	-27.319		82	HMDB0059794	-3.701	-71.77		82	HMDB0036881	-3.309	-21.871		82	HMDB0001329	-5.456	-26.62		82	CSID30992614	-4.496	-31.332
83	HMDB0007854	-2.876	-36.44		83	HMDB0034301	-3.597	-16.921		83	CSID30992614	-3.303	-23.025		83	HMDB0033002	-5.433	-19.982		83	CSID67028654	-4.465	-24.129
84	HMDB0038580	-2.869	-43.517		84	CSID4444792	-3.594	-30.776		84	HMDB0250194	-3.29	-24.205		84	HMDB0034301	-5.414	-26.54		84	CSID34452308	-4.463	-33.053
85	HMDB0250883	-2.859	-17.733		85	HMDB0001329	-3.545	-27.441		85	HMDB0029271	-3.07	-45.21		85	HMDB0003134	-5.386	-43.648		85	HMDB0036690	-4.459	-41.205
86	CSID4444887	-2.853	-25.995		86	HMDB0035814	-3.416	-38.905		86	HMDB0001272	-3.044	-46.277		86	CSID23948557	-5.322	-37.304		86	HMDB0036881	-4.431	-29.219
87	CSID34452308	-2.849	-25.546		87	CSID23948557	-3.33	-33.565		87	CSID4444792	-2.79	-18.002		87	HMDB0001329	-5.312	-23.229		87	HMDB0034301	-4.355	-19.098
88	HMDB0007854	-2.823	-45.302		88	HMDB0001272	-3.251	-16.074		88	HMDB0039929	-2.718	-45.578		88	HMDB0252764	-5.308	-7.021		88	HMDB0000017	-4.315	-45.263
89	HMDB0039929	-2.814	-49.91		89	HMDB0004207	-3.172	-55.31		89	HMDB0000208	-2.662	-17.125		89	HMDB0037762	-5.255	-19.507		89	HMDB0029729	-4.201	-27.498
90	HMDB0029729	-2.81	-27.228		90	HMDB0037352	-3.029	-25.09		90	CSID71227	-2.364	-24.566		90	CSID34452308	-5.252	-32.154		90	HMDB0252347	-4.007	-0.799
91	HMDB0029271	-2.784	-54.104		91	CSID71227	-2.738	-24.842		91	HMDB0004207	-2.337	-39.79		91	HMDB0029729	-5.193	-34.577		91	HMDB0060750	-3.953	-43.791
92	HMDB0029271	-2.75	-70.218		92	HMDB0004207	-2.671	-40.595		92	HMDB0037247	-2.01	-29.537		92	HMDB0033112	-5.155	-25.188		92	HMDB0059794	-3.863	-78.929
93	HMDB0037247	-2.732	-41.761		93	HMDB0032105	-1.662	-13.867		93	HMDB0037368	-1.653	-52.782		93	CSID67028654	-5.148	-25.846		93	HMDB0000208	-3.708	-25.318
94	HMDB0000017	-2.564	-35.71		94	CSID4476579	-1.281	-17.628		94	HMDB0037352	-1.616	-38.959		94	HMDB0029729	-5.134	-34.356		94	CSID32887546	-3.663	-34.267
95	CSID32887546	-2.381	-31.606		95	CSID67171193	-1.207	-33.728		95	HMDB0004207	-1.213	-37.445		95	CSID10910	-5.131	-36.611		95	CSID4444792	-3.539	-24.006
96	HMDB0037368	-2.265	-75.617		96	CSID9151298	-0.986	-24.156		96	CSID4476579	-1.194	-17.012		96	HMDB0245805	-5.079	-17.44		96	HMDB0029271	-3.33	-71.161
97	HMDB0004207	-2.207	-36.886		97	HMDB0031102	-0.658	-25.289		97	CSID9151298	-0.899	-25.526		97	HMDB0240257	-5.076	-19.344		97	HMDB0004207	-3.165	-43.749
98	HMDB0001329	-2.157	-30.035		98	HMDB0039929	0.209	-23.682		98	CSID67171193	-0.162	-26.937		98	HMDB0029729	-5.073	-33.801		98	CSID23948557	-3.074	-34.508
99	HMDB0039929	-1.864	-49.724		99	HMDB0029271	0.281	-29.805		99	HMDB0031102	0.051	-24.147		99	HMDB0003950	-5.06	-13.617		99	CSID71227	-2.932	-31.345
100	CSID71227	-1.799	-18.635							100	HMDB0007854	0.831	-0.746		100	HMDB0094651	-5.028	-21.901		100	HMDB0007854	-2.88	-53.643
101	HMDB0060750	-1.769	-33.086							101	HMDB0029271	1.922	-12.44		101	CSID34236082	-5.019	-34.43		101	CSID4476579	-2.53	-28.674
102	CSID23948557	-1.631	-22.814												102	HMDB0245805	-5.01	-16.507		102	HMDB0004207	-2.366	-50.092
103	HMDB0037352	-1.4	-47.092												103	CSID34236082	-4.968	-33.112		103	HMDB0001329	-1.789	-26.207
104	CSID4476579	-1.156	-19.291												104	CSID67028654	-4.967	-25.587		104	HMDB0029271	-1.581	-51.304
105	HMDB0004207	-0.83	-35.684												105	CSID34236082	-4.913	-32.672		105	CSID9151298	-1.571	-29.603
106	CSID67171193	0.233	-24.058												106	HMDB0060750	-4.911	-36.454		106	HMDB0031102	-0.233	-26.921
107	HMDB0031102	0.709	-20.649												107	HMDB0034301	-4.904	-21.69		107	CSID67171193	-0.081	-32.006
108	CSID9151298	0.814	-19.539												108	CSID3289	-4.861	-21.956
															109	CSID16736502	-4.711	-4.06
															110	CSID34452308	-4.643	-29.439
															111	HMDB0252764	-4.624	-11.67
															112	HMDB0029729	-4.56	-27.538
															113	CSID32887546	-4.414	-29.94
															114	HMDB0003950	-4.37	-8.242
															115	HMDB0033105	-4.332	-4.877
															116	HMDB0094651	-4.229	-8.737
															117	HMDB0003950	-4.223	-9.328
															118	CSID23948557	-4.14	-36.091
															119	HMDB0001329	-3.995	-23.669
															120	HMDB0004207	-3.995	-35.578
															121	HMDB0250194	-3.883	-9.261
															122	HMDB0001329	-3.856	-21.841
															123	HMDB0250194	-3.731	-13.636
															124	HMDB0000208	-3.615	-22.989
															125	HMDB0250194	-3.6	-17.171
															126	HMDB0060750	-3.55	-8.411
															127	CSID67171193	-2.92	-42.61
															128	CSID71227	-2.716	-22.48
															129	CSID9151298	-2.683	-28.504
															130	CSID67171193	-2.435	-34.104
															131	CSID4476579	-1.972	-23.906
															132	HMDB0031102	-1.478	-27.088
															133	CSID4476579	-1.171	-17.193
															134	HMDB0004207	-1.129	-17.205
