# Supplementary material for: Network-Guided Identification of Plant-Derived Modulators of Stress-Adaptive Signalling in Neuroblastoma
Source: Int J Mol Sci. 2026 Apr 23;27(9):3739. doi: 10.3390/ijms27093739 (PMC13163309; doi:10.3390/ijms27093739)
Supplement: Supplementary file 1 [file ijms-27-03739-s001.zip › Supplementary materila Table S1.xlsx]

## Sheet: Sheet1
Table S1: Summary of differentially expressed genes identified from transcriptomic analysis.
Gene ID	log2FC	AveExpr	FDR	negLog10_FDR	Category	voom_weight	log2FC_voom
A1BG	-0.397772	3.55867	0.907293	0.0422523	Not Significant	0.191339	-0.334091
A1BG-AS1	-0.00601687	4.33982	0.117399	0.930335	Not Significant	0.340699	-0.0051542
A1CF	0.0289094	7.82405	0.328393	0.483607	Not Significant	0.943962	0.0275167
A2M	0.797448	6.48906	0.663339	0.178265	Not Significant	0.815937	0.674256
A2M-AS1	-0.00798869	3.14983	0.74746	0.126412	Not Significant	0.135853	-0.00745918
A2ML1	-0.0349427	7.72059	0.5798	0.236722	Not Significant	0.938231	-0.0284239
A2MP1	0.196417	7.30587	0.849155	0.0710132	Not Significant	0.909362	0.178329
A3GALT2	0.0945883	3.88249	0.457026	0.340059	Not Significant	0.246473	0.0846333
A4GALT	-0.0897833	6.41614	0.273679	0.562759	Not Significant	0.804732	-0.0827982
A4GNT	0.315692	4.04327	0.502317	0.299022	Not Significant	0.277533	0.278444
AA06	-0.410854	4.84125	0.970497	0.0130059	Not Significant	0.460395	-0.331806
AAAS	-0.199162	1.69669	0.809532	0.0917661	Not Significant	0.0354579	-0.181147
AAAS-2	0.451812	3.40869	0.401009	0.396846	Not Significant	0.1692	0.438512
AACS	-0.845426	5.89844	0.893172	0.0490648	Not Significant	0.710629	-0.811367
AACSP1	0.223676	5.29541	0.473044	0.325098	Not Significant	0.57332	0.179911
AADAC	2.52833	5.34636	0.00676076	2.17	Upregulated	0.585735	2.0566
AADACL2	-0.336558	3.45429	0.87188	0.0595435	Not Significant	0.175707	-0.313031
AADACL2-2	0.11041	3.49799	0.158503	0.799962	Not Significant	0.182125	0.0936707
AADACL2-AS1	-0.220317	3.89609	0.589851	0.229258	Not Significant	0.249007	-0.191029
AADACL2-AS1-2	0.333705	2.01066	0.944696	0.0247081	Not Significant	0.0479098	0.272116
AADACL3	0.456735	8.46688	0.244508	0.611706	Not Significant	0.969731	0.399409
AADACL4	-0.226206	5.78581	0.241577	0.616945	Not Significant	0.686932	-0.213228
AADACP1	-0.617819	5.81059	0.726864	0.138547	Not Significant	0.692235	-0.563611
AADAT	-0.225531	3.72414	0.143177	0.844126	Not Significant	0.218255	-0.183421
AAK1	-0.021378	7.80761	0.654754	0.183922	Not Significant	0.943086	-0.0204975
AAMDC	-0.326324	6.93341	0.616391	0.210144	Not Significant	0.873626	-0.264439
AAMP	-0.339479	4.38508	0.910206	0.0408605	Not Significant	0.350937	-0.315402
AANAT	-0.497781	3.14697	0.439913	0.356633	Not Significant	0.135518	-0.483012
AAR2	0.371853	5.17403	0.534241	0.272263	Not Significant	0.543399	0.369288
AARD	0.164118	5.92246	0.919978	0.0362227	Not Significant	0.715542	0.13179
AARS1	0.770067	6.4064	0.2148	0.667966	Not Significant	0.803198	0.662445
AARS2	-0.162269	4.01647	0.589399	0.22959	Not Significant	0.272191	-0.143446
AARSD1	-0.217544	4.27997	0.55701	0.254137	Not Significant	0.327386	-0.187339
AASDH	0.243116	7.6765	0.665346	0.176952	Not Significant	0.935626	0.202668
AASDHPPT	-0.229118	0	0.45843	0.338727	Not Significant	0.00669285	-0.203183
AASS	1.73181	5.3822	0.00157625	2.80238	Upregulated	0.594403	1.48097
AATBC	-0.396396	3.53018	0.459187	0.338011	Not Significant	0.18697	-0.370865
AATF	-0.544485	5.16474	0.593643	0.226475	Not Significant	0.541092	-0.539301
AATF-2	0.393766	3.36938	0.540021	0.267589	Not Significant	0.163745	0.380074
AATK	0.117392	9.82335	0.855153	0.0679564	Not Significant	0.992024	0.103099
ABALON	-0.0524524	3.1636	0.787511	0.103743	Not Significant	0.137478	-0.0489945
ABAT	-0.038459	5.70764	0.447205	0.349493	Not Significant	0.66988	-0.0328121
ABCA1	-0.0300968	7.10135	0.472522	0.325578	Not Significant	0.891035	-0.027207
ABCA10	-0.0317406	6.33745	0.262029	0.581651	Not Significant	0.79207	-0.02554
ABCA11P	-0.416855	3.89665	0.56765	0.24592	Not Significant	0.249113	-0.355012
ABCA12	0.38521	7.79352	0.286219	0.543301	Not Significant	0.942325	0.381595
ABCA13	-0.213668	4.68362	0.641165	0.19303	Not Significant	0.421559	-0.181851
ABCA17P	-0.508865	4.63878	0.654764	0.183915	Not Significant	0.410664	-0.447102
ABCA2	-0.0651706	2.91623	0.104317	0.981647	Not Significant	0.110684	-0.0629012
ABCA3	-0.327871	4.73568	0.605304	0.218026	Not Significant	0.434301	-0.276
ABCA4	-0.369134	6.94121	0.911151	0.0404095	Not Significant	0.874485	-0.351787
ABCA5	0.466138	5.15191	0.253033	0.596823	Not Significant	0.537905	0.43101
ABCA6	0.560422	4.94489	0.210061	0.677654	Not Significant	0.486226	0.528798
ABCA7	0.186226	6.94017	0.689237	0.161631	Not Significant	0.874371	0.175676
ABCA8	0.48753	8.65924	0.186216	0.729982	Not Significant	0.974894	0.471453
ABCA9	0.288043	3.87792	0.768982	0.114084	Not Significant	0.245625	0.272717
ABCA9-AS1	-0.278271	6.17505	0.795214	0.0995159	Not Significant	0.764057	-0.261754
ABCB1	-0.00886901	1.91718	0.487933	0.311639	Not Significant	0.0438215	-0.00785343
ABCB10	-0.0323015	3.22567	0.255008	0.593446	Not Significant	0.145005	-0.027101
ABCB10P1	-0.106067	5.33965	0.36854	0.433515	Not Significant	0.584106	-0.0887704
ABCB10P1-2	-0.124104	2.76616	0.410824	0.386344	Not Significant	0.0967526	-0.113962
ABCB10P1-3	2.1985	5.97875	0.00169941	2.7697	Upregulated	0.72686	1.7933
ABCB10P1-4	0.108006	5.89142	0.339339	0.469366	Not Significant	0.709183	0.105702
ABCB10P4	0.721246	4.30439	0.60548	0.2179	Not Significant	0.332786	0.589776
ABCB10P4-2	-0.312124	1.7274	0.171321	0.766189	Not Significant	0.0365231	-0.273562
ABCB10P4-3	0.000103062	3.47475	0.600556	0.221447	Not Significant	0.17869	9.50648e-05
ABCB10P4-4	-0.226623	7.39127	0.811214	0.0908645	Not Significant	0.916159	-0.218287
ABCB11	0.273487	5.11994	0.246771	0.607705	Not Significant	0.529949	0.243327
ABCB11-2	-0.467857	2.99515	0.766986	0.115213	Not Significant	0.118694	-0.433204
ABCB4	0.40519	2.96665	0.756828	0.121003	Not Significant	0.115746	0.38744
ABCB5	0.318799	5.81937	0.142314	0.846751	Not Significant	0.694103	0.278042
ABCB6	0.27451	6.38303	0.730909	0.136137	Not Significant	0.799477	0.239038
ABCB7	-0.0660952	6.56235	0.510255	0.292213	Not Significant	0.82669	-0.0576951
ABCB8	0.142583	4.57351	0.910569	0.040687	Not Significant	0.394965	0.138634
ABCB9	-0.483612	4.41262	0.535059	0.271599	Not Significant	0.357236	-0.394921
ABCC1	-0.198092	8.7449	0.746602	0.126911	Not Significant	0.976908	-0.192861
ABCC10	-0.0485451	7.22591	0.515604	0.287684	Not Significant	0.902552	-0.0467449
ABCC11	-0.167904	6.25369	0.911328	0.0403251	Not Significant	0.777937	-0.159054
ABCC12	-0.030363	7.04869	0.617333	0.209481	Not Significant	0.885815	-0.025352
ABCC1-2	-0.307508	6.18314	0.607511	0.216446	Not Significant	0.765512	-0.287611
ABCC13	-0.114067	5.38027	0.883578	0.053755	Not Significant	0.593939	-0.0954491
ABCC2	0.470445	6.09035	0.199349	0.700385	Not Significant	0.748448	0.44531
ABCC3	-0.674665	1.93717	0.739332	0.131161	Not Significant	0.0446668	-0.586997
ABCC4	-0.0905867	8.17913	0.654359	0.184184	Not Significant	0.960041	-0.0732183
ABCC5	0.11695	6.57266	0.361462	0.441938	Not Significant	0.828162	0.101451
ABCC5-AS1	0.393952	3.53322	0.566682	0.246661	Not Significant	0.187432	0.379052
ABCC6	-0.0925771	5.54371	0.406754	0.390668	Not Significant	0.632676	-0.0795069
ABCC6-2	-0.0596832	1.26205	0.622039	0.206182	Not Significant	0.0232495	-0.0505781
ABCC6P1	-0.403652	8.12205	0.294749	0.530547	Not Significant	0.957793	-0.339215
ABCC6P1-2	-0.179817	4.01511	0.233348	0.631995	Not Significant	0.271923	-0.161161
ABCC6P2	0.363708	6.49094	0.220426	0.656736	Not Significant	0.816219	0.344088
ABCC6P2-2	0.226396	7.31484	0.837268	0.0771355	Not Significant	0.910099	0.190676
ABCC8	-0.134818	5.12474	0.568923	0.244947	Not Significant	0.531144	-0.116064
ABCC9	0.122641	4.08766	0.769308	0.1139	Not Significant	0.286522	0.10917
ABCD1	-0.342876	4.64938	0.17274	0.762608	Not Significant	0.413233	-0.341459
ABCD1P2	-0.0332278	5.49661	0.991556	0.00368295	Not Significant	0.621663	-0.0310649
ABCD1P2-2	-1.91557	5.24006	0.00873862	2.05856	Downregulated	0.559729	-1.80938
ABCD1P3	0.205696	6.33074	0.380964	0.419116	Not Significant	0.790963	0.1955
ABCD1P4	0.0427034	2.21404	0.900558	0.0454881	Not Significant	0.0580874	0.0420762
ABCD1P4-2	-0.0851258	2.19288	0.710929	0.148174	Not Significant	0.0569408	-0.0769018
ABCD1P5	-0.324647	3.03986	0.435238	0.361273	Not Significant	0.123451	-0.290969
ABCD2	-0.403064	0.0134584	0.138698	0.857931	Not Significant	0.00678292	-0.364305
ABCD3	0.130473	2.92372	0.529732	0.275944	Not Significant	0.111424	0.122941
ABCE1	0.0639321	9.35511	0.389326	0.409686	Not Significant	0.987322	0.0583221
ABCF1	0.0536079	3.95285	0.46997	0.327929	Not Significant	0.259772	0.0475672
ABCF1-2	-0.428513	5.17782	0.977987	0.00966712	Not Significant	0.544339	-0.42144
ABCF1-3	-0.257374	8.90397	0.329716	0.48186	Not Significant	0.980237	-0.255028
ABCF1-4	0.417489	6.2367	0.421492	0.375211	Not Significant	0.77499	0.410895
ABCF1-5	0.181499	4.63456	0.615446	0.21081	Not Significant	0.409644	0.177156
ABCF1-6	0.363718	5.17662	0.977416	0.00992069	Not Significant	0.54404	0.337814
ABCF1-7	0.333071	7.17926	0.45259	0.344295	Not Significant	0.898371	0.317432
ABCF1-DT	-0.155066	6.66632	0.683568	0.165218	Not Significant	0.841085	-0.127255
ABCF2	0.204633	10.6027	0.326296	0.486389	Not Significant	0.996326	0.191797
ABCF2-H2BK1	0.0433954	9.31604	0.824411	0.0838565	Not Significant	0.986823	0.0415863
ABCF2P1	0.338819	3.54246	0.945702	0.0242457	Not Significant	0.188843	0.325318
ABCF3	-0.385632	7.28411	0.592003	0.227676	Not Significant	0.907552	-0.371702
ABCG1	0.398001	6.60285	0.472335	0.32575	Not Significant	0.832416	0.385889
ABCG2	0.170568	5.365	0.217676	0.66219	Not Significant	0.590251	0.161817
ABCG4	0.429279	5.58915	0.846437	0.0724056	Not Significant	0.643171	0.352185
ABCG5	0.153425	4.30997	0.974191	0.011356	Not Significant	0.334026	0.133057
ABCG8	2.52436	5.7604	0.00937597	2.02798	Upregulated	0.68144	2.41807
ABHD1	-0.293642	2.81113	0.794597	0.0998529	Not Significant	0.100755	-0.279179
ABHD10	-0.453784	5.23907	0.882708	0.0541831	Not Significant	0.559485	-0.439042
ABHD11	0.35466	7.25927	0.438474	0.358056	Not Significant	0.905447	0.335952
ABHD11-AS1	0.191618	5.28041	0.307113	0.512702	Not Significant	0.569647	0.161053
ABHD12	1.75878	4.22984	0.000861157	3.06492	Upregulated	0.316444	1.66627
ABHD12B	0.0620193	9.00317	0.645396	0.190174	Not Significant	0.98207	0.0545291
ABHD13	-0.233849	6.19002	0.283877	0.54687	Not Significant	0.766744	-0.190023
ABHD14A	0.427546	5.60083	0.279155	0.554154	Not Significant	0.645847	0.41798
ABHD14A-ACY1	-0.323634	7.54497	0.872579	0.059195	Not Significant	0.927235	-0.319978
ABHD14B	1.96645	3.02855	0.00992794	2.00314	Upregulated	0.122233	1.71177
ABHD15	-0.0373629	6.40822	0.353769	0.45128	Not Significant	0.803485	-0.0340403
ABHD16A	-0.126634	5.46403	0.551482	0.258469	Not Significant	0.61397	-0.10665
ABHD16A-2	-0.133646	6.75195	0.641586	0.192745	Not Significant	0.852198	-0.108773
ABHD16A-3	-0.405297	5.35088	0.439513	0.357028	Not Significant	0.586831	-0.372663
ABHD16A-4	-0.140435	4.19973	0.421579	0.375121	Not Significant	0.309967	-0.113127
ABHD16A-5	0.309356	4.31779	0.630347	0.20042	Not Significant	0.335769	0.289769
ABHD16A-6	0.0987136	6.49582	0.125842	0.900174	Not Significant	0.81695	0.0792497
ABHD16A-7	-0.292086	3.1965	0.538076	0.269156	Not Significant	0.141425	-0.257064
ABHD16B	-0.0340212	5.32052	0.46074	0.336544	Not Significant	0.579451	-0.0272592
ABHD17A	0.332644	5.23425	0.8295	0.0811837	Not Significant	0.558296	0.330098
ABHD17AP1	0.0707722	3.75736	0.402318	0.395431	Not Significant	0.223977	0.0694965
ABHD17AP3	0.21856	6.39721	0.724392	0.140026	Not Significant	0.801741	0.185157
ABHD17AP4	-0.301962	4.44758	0.494872	0.305507	Not Significant	0.365303	-0.244942
ABHD17AP6	-0.357474	6.63321	0.357374	0.446877	Not Significant	0.836609	-0.302299
ABHD17AP7	-0.0972863	8.14177	0.291031	0.536061	Not Significant	0.958583	-0.0862165
ABHD17AP8	0.185082	6.03317	0.596461	0.224418	Not Significant	0.73753	0.148722
ABHD17AP9	-0.133799	6.03537	0.982992	0.0074502	Not Significant	0.737955	-0.131461
ABHD17B	-0.527676	4.37535	0.419601	0.377164	Not Significant	0.348725	-0.438049
ABHD17C	-0.148198	4.49258	0.649958	0.187115	Not Significant	0.375799	-0.129747
ABHD18	0.548345	5.0161	0.367167	0.435136	Not Significant	0.504025	0.465224
ABHD2	1.95001	3.18123	0.00985149	2.0065	Upregulated	0.139581	1.69952
ABHD3	0.302055	7.65055	0.205947	0.686245	Not Significant	0.934045	0.281919
ABHD4	-0.0231529	8.01203	0.43886	0.357674	Not Significant	0.953114	-0.0209853
ABHD5	-0.219239	6.00545	0.559097	0.252513	Not Significant	0.732129	-0.215148
ABHD6	0.362297	0	0.936485	0.028499	Not Significant	0.00669285	0.340394
ABHD8	-0.10286	5.97555	0.690816	0.160638	Not Significant	0.726224	-0.0891723
ABI1	1.95843	6.31709	0.00755596	2.12171	Upregulated	0.788697	1.75131
ABI2	0.0759646	1.76476	0.311546	0.506478	Not Significant	0.0378608	0.0654145
ABI3	0.10516	2.50653	0.302313	0.519543	Not Significant	0.0763171	0.0947782
ABI3BP	1.86387	3.45398	0.00473116	2.32503	Upregulated	0.175662	1.5398
ABITRAM	0.234564	8.45139	0.803227	0.0951618	Not Significant	0.969272	0.188925
ABITRAMP1	0.0628785	4.83791	0.178582	0.748162	Not Significant	0.459566	0.0597814
ABL1	-0.0757731	8.00376	0.776349	0.109943	Not Significant	0.952744	-0.0756961
ABL2	0.133653	2.6526	0.199745	0.699524	Not Significant	0.0872727	0.110472
ABLIM1	-0.137355	5.06681	0.152998	0.815315	Not Significant	0.516696	-0.125757
ABLIM2	0.0812645	4.26303	0.248066	0.605433	Not Significant	0.323667	0.0658405
ABLIM3	-0.0890191	7.63201	0.868066	0.0614475	Not Significant	0.932894	-0.0736187
ABO	0.27618	0	0.404499	0.393082	Not Significant	0.00669285	0.254338
ABO-2	0.0130013	3.53406	0.10208	0.991059	Not Significant	0.187561	0.0118855
ABR	0.143526	7.38159	0.127513	0.894447	Not Significant	0.915413	0.126963
ABR-2	0.811795	6.4476	0.424942	0.371671	Not Significant	0.809629	0.78499
ABR-3	-2.73029	3.21762	0.00655325	2.18354	Downregulated	0.144009	-2.60432
ABRA	-0.00482813	1.77095	0.661574	0.179421	Not Significant	0.0380872	-0.00427113
ABRACL	-0.244357	6.84667	0.52394	0.280718	Not Significant	0.863736	-0.203289
ABR-AS1	-0.369444	5.65593	0.297501	0.526511	Not Significant	0.658344	-0.308101
ABR-AS1-2	0.0615625	2.85603	0.703848	0.152521	Not Significant	0.104896	0.0562617
ABRAXAS1	0.3158	2.35841	0.264683	0.577274	Not Significant	0.0665094	0.282607
ABRAXAS2	-0.0419541	5.65414	0.781655	0.106985	Not Significant	0.657944	-0.034473
ABT1	0.270464	4.52231	0.329212	0.482524	Not Significant	0.382797	0.238695
ABT1-2	0.203486	5.22987	0.211699	0.674281	Not Significant	0.557216	0.196775
ABT1P1	0.677611	3.12187	0.715515	0.145381	Not Significant	0.132604	0.560355
ABTB1	-0.354676	8.00255	0.842436	0.0744633	Not Significant	0.952689	-0.325812
ABTB2	-0.0303065	0	0.341294	0.466871	Not Significant	0.00669285	-0.0264799
ABTB3	-0.402489	3.00166	0.628532	0.201673	Not Significant	0.119377	-0.366614
ACAA1	0.557913	2.94415	0.654569	0.184045	Not Significant	0.113463	0.554694
ACAA2	0.32629	4.55346	0.569903	0.244199	Not Significant	0.390183	0.269177
ACACA	-0.0679899	3.59128	0.472306	0.325777	Not Significant	0.196436	-0.0602626
ACACA-2	0.0147412	7.73278	0.305095	0.515565	Not Significant	0.938933	0.0146764
ACACB	0.0754651	5.11608	0.119775	0.921632	Not Significant	0.528988	0.060633
ACAD10	-0.138197	6.17291	0.661141	0.179706	Not Significant	0.76367	-0.137099
ACAD11	-0.0117193	3.14243	0.512638	0.290189	Not Significant	0.134987	-0.0109213
ACAD8	-0.0161356	2.77447	0.840128	0.0756543	Not Significant	0.0974814	-0.0157218
ACAD9	-0.173233	4.44338	0.96624	0.0149149	Not Significant	0.36433	-0.140656
ACAD9-DT	0.341655	7.21187	0.109389	0.961028	Not Significant	0.90131	0.308732
ACADL	-0.14379	6.75046	0.984178	0.00692646	Not Significant	0.85201	-0.143625
ACADM	-0.378142	8.84791	0.964127	0.0158659	Not Significant	0.979121	-0.332335
ACADS	0.0477187	5.3395	0.724821	0.139769	Not Significant	0.584068	0.0391597
ACADSB	-0.0478806	2.19037	0.479276	0.319415	Not Significant	0.0568058	-0.0433687
ACADVL	-0.131829	3.85728	0.525733	0.279235	Not Significant	0.241821	-0.110272
ACAN	0.231561	4.82732	0.335601	0.474176	Not Significant	0.456938	0.223738
ACAP1	-0.744975	3.9557	0.936652	0.0284218	Not Significant	0.260321	-0.663302
ACAP1-2	0.309756	4.96733	0.550818	0.258992	Not Significant	0.491833	0.299542
ACAP2	0.0701027	4.16357	0.65663	0.182679	Not Significant	0.302288	0.0656419
ACAP3	0.0393822	5.97206	0.914531	0.0388015	Not Significant	0.725531	0.0377821
ACAT2	-0.335839	5.01576	0.901231	0.045164	Not Significant	0.50394	-0.331916
ACBD3	0.592371	2.58445	0.907799	0.0420101	Not Significant	0.0819946	0.504948
ACBD3-AS1	0.520596	4.42371	0.204073	0.690214	Not Significant	0.359786	0.486757
ACBD4	-0.0365062	6.30466	0.457069	0.340018	Not Significant	0.786618	-0.033369
ACBD5	2.84646	5.02518	0.00655901	2.18316	Upregulated	0.506296	2.7047
ACBD6	-0.0430786	5.5285	0.563619	0.249014	Not Significant	0.629134	-0.0398786
ACBD7	0.0986652	6.62885	0.180504	0.743513	Not Significant	0.836012	0.0914555
ACBD7-DCLRE1CP1	-0.270972	5.12589	0.28115	0.551063	Not Significant	0.531431	-0.224851
ACCS	-0.435716	6.33185	0.396688	0.401551	Not Significant	0.791146	-0.433815
ACCSL	-0.190903	4.81348	0.100526	0.99772	Not Significant	0.453504	-0.164342
ACD	-0.0593409	3.9891	0.203969	0.690436	Not Significant	0.266804	-0.0543151
ACE	0.120751	2.82617	0.482516	0.316488	Not Significant	0.102126	0.119702
ACE2	0.0711874	3.85478	0.86893	0.0610151	Not Significant	0.241364	0.0708988
ACE2-DT	-0.107573	6.20516	0.758194	0.12022	Not Significant	0.769442	-0.0959868
ACER1	-0.0920192	6.28097	0.525492	0.279434	Not Significant	0.782615	-0.0793073
ACER2	0.435237	3.23255	0.436271	0.360244	Not Significant	0.14586	0.365803
ACER2P1	-0.120157	3.39392	0.616142	0.210319	Not Significant	0.167133	-0.106185
ACER3	0.343462	2.38445	0.345602	0.461424	Not Significant	0.0681441	0.321272
ACHE	-0.259789	1.88354	0.976296	0.0104184	Not Significant	0.0424334	-0.255656
ACIN1	0.468357	5.24666	0.701815	0.153777	Not Significant	0.561355	0.467639
ACKR1	2.88424	3.32156	7.68081e-05	4.11459	Upregulated	0.157303	2.49715
ACKR2	-0.268629	4.13613	0.255227	0.593073	Not Significant	0.296532	-0.234062
ACKR3	0.273682	6.61956	0.2278	0.642447	Not Significant	0.834734	0.261418
ACKR4	-0.33038	5.52894	0.82395	0.0840993	Not Significant	0.629236	-0.273065
ACKR4P1	0.627911	6.43412	0.392775	0.405856	Not Significant	0.807542	0.58319
ACLY	0.180437	6.72445	0.564107	0.248639	Not Significant	0.848701	0.157264
ACMSD	0.20068	3.15153	0.746583	0.126922	Not Significant	0.136053	0.197962
ACO1	-0.128447	4.60494	0.916394	0.0379178	Not Significant	0.4025	-0.106293
ACO2	0.382173	8.43308	0.735185	0.133603	Not Significant	0.968723	0.349516
ACOD1	-0.0338935	5.59959	0.266475	0.574344	Not Significant	0.645563	-0.0296978
ACOT1	-0.0990262	3.15127	0.920829	0.0358209	Not Significant	0.136022	-0.0870294
ACOT11	-0.320079	3.24266	0.539423	0.268071	Not Significant	0.147124	-0.303911
ACOT12	-0.0534817	5.64336	0.752761	0.123343	Not Significant	0.655512	-0.0485661
ACOT13	-0.0437592	6.07988	0.343076	0.464609	Not Significant	0.746472	-0.0379545
ACOT2	-0.319251	1.3687	0.180954	0.742432	Not Significant	0.0257986	-0.315363
ACOT4	-0.125039	6.48902	0.210058	0.677661	Not Significant	0.815932	-0.120557
ACOT7	-0.329327	5.35939	0.832215	0.0797643	Not Significant	0.588893	-0.269049
ACOT8	0.00628186	3.45013	0.166802	0.777798	Not Significant	0.175106	0.00546161
ACOT9	-0.163709	4.00957	0.366769	0.435607	Not Significant	0.270827	-0.14854
ACOX1	0.305058	4.93617	0.507579	0.294496	Not Significant	0.484047	0.304939
ACOX2	-0.130733	1.59076	0.904256	0.0437085	Not Significant	0.0320078	-0.12458
ACOX3	-0.00883902	8.03349	0.898878	0.0462993	Not Significant	0.954064	-0.00717253
ACOXL	0.297912	4.91756	0.346407	0.460414	Not Significant	0.479401	0.272341
ACOXL-AS1	0.357997	6.10393	0.809541	0.0917609	Not Significant	0.750995	0.324365
ACP1	1.36108	6.32426	0.00881856	2.0546	Upregulated	0.78989	1.34029
ACP2	0.223092	3.6609	0.544148	0.264283	Not Significant	0.207657	0.213551
ACP3	0.258323	7.18548	0.883662	0.0537138	Not Significant	0.898938	0.224602
ACP4	0.415155	3.54652	0.862927	0.0640257	Not Significant	0.189466	0.411484
ACP5	0.376559	2.13654	0.919142	0.0366176	Not Significant	0.0539897	0.358462
ACP6	-0.282081	5.99857	0.474194	0.324044	Not Significant	0.730777	-0.269538
ACP7	0.456593	0.00634002	0.362188	0.441066	Not Significant	0.00673513	0.441329
ACR	2.11552	3.04489	7.68866e-05	4.11415	Upregulated	0.123997	1.72649
ACR-2	-0.433011	1.73745	0.212795	0.672038	Not Significant	0.0368785	-0.391708
ACRBP	0.0136804	3.82022	0.112339	0.949468	Not Significant	0.235092	0.0119998
ACRP1	0.419037	3.13568	0.873255	0.058859	Not Significant	0.1342	0.382783
ACRV1	0.115436	4.33791	0.141648	0.848791	Not Significant	0.340271	0.103445
ACSBG1	-0.00135732	5.03566	0.545952	0.262845	Not Significant	0.508915	-0.00117401
ACSBG2	0.100215	5.36254	0.234173	0.630463	Not Significant	0.589656	0.0911978
ACSF2	-0.0478889	4.04233	0.780799	0.107461	Not Significant	0.277344	-0.0427928
ACSF3	-0.219399	4.55137	0.499771	0.301229	Not Significant	0.389686	-0.203675
ACSL1	-0.0828731	10.3967	0.806071	0.0936266	Not Significant	0.995489	-0.0703401
ACSL3	-0.0430713	6.78373	0.32582	0.487023	Not Significant	0.856156	-0.0371827
ACSL3-AS1	-0.0427028	4.38876	0.848836	0.0711761	Not Significant	0.351777	-0.0406096
ACSL4	-0.208852	4.24043	0.897641	0.0468975	Not Significant	0.318739	-0.185082
ACSL5	0.572728	2.92402	0.581327	0.235579	Not Significant	0.111453	0.510846
ACSL6	0.277464	6.32855	0.487832	0.31173	Not Significant	0.790601	0.235309
ACSL6-AS1	0.282937	1.92992	0.391302	0.407488	Not Significant	0.0443584	0.245283
ACSM1	-0.376752	4.80358	0.393554	0.404996	Not Significant	0.451053	-0.320549
ACSM2A	-0.195934	2.17972	0.846686	0.0722778	Not Significant	0.0562383	-0.182307
ACSM2B	-0.318385	1.17672	0.101558	0.993285	Not Significant	0.0213885	-0.277582
ACSM3	-0.355301	4.49272	0.364497	0.438306	Not Significant	0.375831	-0.32125
ACSM4	0.0694728	6.39763	0.824514	0.0838018	Not Significant	0.801808	0.0592984
ACSM5	0.225005	4.75109	0.706139	0.15111	Not Significant	0.438091	0.195552
ACSM5P1	0.207281	4.85458	0.150651	0.822029	Not Significant	0.46371	0.185815
ACSM6	-0.277177	2.24829	0.778644	0.108661	Not Significant	0.0599901	-0.27101
ACSS1	0.0311009	7.80553	0.331003	0.480168	Not Significant	0.942974	0.0271563
ACSS2	-0.264219	5.32651	0.309899	0.50878	Not Significant	0.58091	-0.225016
ACSS3	-0.229785	5.1596	0.221688	0.654258	Not Significant	0.539816	-0.2227
ACTA1	-0.32304	1.45715	0.16782	0.775157	Not Significant	0.0281174	-0.263409
ACTA2	0.237131	3.35186	0.202289	0.694029	Not Significant	0.161361	0.218167
ACTA2-AS1	-0.242856	2.95021	0.965233	0.0153676	Not Significant	0.114074	-0.231487
ACTB	0.121885	6.89853	0.956493	0.019318	Not Significant	0.869725	0.104661
ACTBL2	-0.421032	5.8701	0.472699	0.325415	Not Significant	0.704766	-0.377916
ACTBP1	-2.58958	6.03188	0.00889453	2.05088	Downregulated	0.73728	-2.28284
ACTBP11	0.348838	5.98235	0.973384	0.0117158	Not Significant	0.727573	0.308839
ACTBP12	-0.254555	3.49156	0.789802	0.102482	Not Significant	0.181171	-0.249317
ACTBP2	2.04945	5.65385	0.00305306	2.51526	Upregulated	0.657879	1.76116
ACTBP4	0.0398199	4.39347	0.306913	0.512984	Not Significant	0.352851	0.0395692
ACTBP7	0.172919	8.77433	0.512443	0.290354	Not Significant	0.977563	0.165048
ACTBP8	-0.355337	3.26265	0.173849	0.759827	Not Significant	0.149649	-0.352491
ACTBP9	-0.3183	6.80781	0.379022	0.421336	Not Significant	0.859097	-0.31193
ACTE1P	-0.0354758	6.48599	0.524436	0.280307	Not Significant	0.815476	-0.0307432
ACTG1	0.0862877	8.88031	0.809653	0.0917012	Not Significant	0.979773	0.0775516
ACTG1-2	-2.31791	1.52057	0.00589387	2.2296	Downregulated	0.0299033	-2.17777
ACTG1P17	-0.500864	5.33363	0.708321	0.14977	Not Significant	0.582643	-0.461275
ACTG1P20	0.171302	6.50893	0.807985	0.092597	Not Significant	0.818903	0.159131
ACTG1P24	0.235717	3.65099	0.868484	0.0612382	Not Significant	0.206032	0.211045
ACTG1P25	0.346395	4.44269	0.37304	0.428245	Not Significant	0.36417	0.309671
ACTG1P4	-0.0644749	5.94694	0.546691	0.262258	Not Significant	0.7205	-0.0534932
ACTG2	0.487633	3.54365	0.824437	0.0838424	Not Significant	0.189026	0.41473
ACTL10	0.174639	5.41584	0.121682	0.914773	Not Significant	0.602487	0.162465
ACTL6A	0.513328	5.16669	0.518077	0.285605	Not Significant	0.541576	0.496286
ACTL6B	0.0373411	3.8328	0.384624	0.414964	Not Significant	0.237362	0.0321631
ACTL7A	-0.227957	6.18149	0.332161	0.478652	Not Significant	0.765215	-0.218447
ACTL7B	0.459912	10.5155	0.621507	0.206554	Not Significant	0.995992	0.446169
ACTL8	0.0175363	5.01041	0.865406	0.06278	Not Significant	0.502603	0.0152531
ACTL9	1.82907	4.02112	0.00811438	2.09074	Upregulated	0.273114	1.65239
ACTMAP	0.0275467	2.88312	0.172354	0.763578	Not Significant	0.107467	0.0223517
ACTN1	-0.310939	4.1698	0.573927	0.241143	Not Significant	0.303603	-0.257588
ACTN1-DT	0.378006	6.36399	0.758959	0.119782	Not Significant	0.796407	0.358626
ACTN2	-0.052556	2.73399	0.296023	0.528674	Not Significant	0.0939771	-0.0511918
ACTN3	0.452398	1.85825	0.286377	0.543062	Not Significant	0.0414175	0.366478
ACTN4	2.94203	4.69643	0.0020938	2.67906	Upregulated	0.424685	2.70583
ACTN4-2	0.0984565	6.96113	0.521941	0.282379	Not Significant	0.876655	0.091747
ACTN4P1	-0.18005	6.12418	0.115661	0.936812	Not Significant	0.754764	-0.151066
ACTN4P2	-0.0576553	2.10878	0.47582	0.322558	Not Significant	0.0525893	-0.055865
ACTR1A	0.334059	3.49354	0.655781	0.183241	Not Significant	0.181463	0.306074
ACTR1AP1	-0.57729	6.48948	0.498297	0.302512	Not Significant	0.816	-0.575255
ACTR1B	-0.0818091	5.40625	0.807186	0.0930263	Not Significant	0.600189	-0.0736445
ACTR1B-2	-0.0209204	8.6908	0.761745	0.11819	Not Significant	0.975655	-0.0200544
ACTR2	0.847342	2.09782	0.712623	0.14714	Not Significant	0.0520458	0.757942
ACTR3	0.649887	2.97471	0.539678	0.267865	Not Significant	0.116573	0.553932
ACTR3-AS1	-0.04754	4.37806	0.383104	0.416684	Not Significant	0.34934	-0.040948
ACTR3B	0.357395	4.01823	0.206402	0.685285	Not Significant	0.272541	0.309122
ACTR3BP2	-0.128623	8.17753	0.558863	0.252695	Not Significant	0.95998	-0.106392
ACTR3BP5	1.8255	4.16942	0.00325875	2.48695	Upregulated	0.303523	1.78858
ACTR3C	-0.101677	2.88374	0.888131	0.0515232	Not Significant	0.107527	-0.0964594
ACTR3P1	0.219261	1.71898	0.306108	0.514125	Not Significant	0.036228	0.205107
ACTR3P2	0.195678	6.16665	0.789451	0.102675	Not Significant	0.762539	0.1581
ACTR3P3	1.82324	3.1627	0.00331414	2.47963	Upregulated	0.13737	1.6138
ACTR5	-2.67441	6.9504	0.00532177	2.27394	Downregulated	0.87549	-2.23371
ACTR6	-0.0315265	3.41495	0.425595	0.371004	Not Significant	0.170082	-0.03097
ACTR8	0.286518	4.72522	0.712418	0.147265	Not Significant	0.431735	0.252543
ACTRT1	0.366517	4.43771	0.421901	0.37479	Not Significant	0.363018	0.355181
ACTRT2	0.0743391	9.87197	0.176814	0.752483	Not Significant	0.9924	0.0737574
ACTRT3	-0.190983	0	0.669131	0.174489	Not Significant	0.00669285	-0.176519
ACVR1	-0.505725	2.86395	0.301724	0.520391	Not Significant	0.105642	-0.436546
ACVR1B	0.285912	3.38513	0.35726	0.447016	Not Significant	0.165913	0.236122
ACVR1C	0.462168	7.58092	0.695685	0.157588	Not Significant	0.929624	0.438512
ACVR2A	-0.124297	6.32599	0.203318	0.691824	Not Significant	0.790176	-0.109928
ACVR2B	-0.438633	2.50141	0.845198	0.0730418	Not Significant	0.0759568	-0.426215
ACVR2B-AS1	0.182388	8.23803	0.921642	0.0354379	Not Significant	0.962241	0.146973
ACY1	-0.315186	5.58313	0.873316	0.0588287	Not Significant	0.641787	-0.255377
ACY3	-0.544902	5.76096	0.832199	0.079773	Not Significant	0.681563	-0.492116
ACYP1	0.0883901	6.72692	0.60301	0.219675	Not Significant	0.849018	0.0838175
ACYP2	-0.156434	4.17221	0.686093	0.163617	Not Significant	0.304113	-0.14976
ADA	-0.0384358	8.38865	0.594868	0.22558	Not Significant	0.967348	-0.0352123
ADA2	0.23159	5.67247	0.753535	0.122896	Not Significant	0.662055	0.202056
ADAD1	-0.438392	4.74827	0.401163	0.396679	Not Significant	0.437397	-0.427843
ADAD2	-0.161826	4.61356	0.505982	0.295865	Not Significant	0.404574	-0.152363
ADAL	-0.286033	3.65724	0.902833	0.0443926	Not Significant	0.207056	-0.2838
ADAM11	-0.218845	7.27656	0.141797	0.848333	Not Significant	0.906917	-0.215916
ADAM12	0.0476855	2.76483	0.839933	0.0757551	Not Significant	0.0966362	0.0388154
ADAM15	-0.0214566	7.66896	0.298578	0.524942	Not Significant	0.93517	-0.0195573
ADAM15-EFNA4	0.375429	5.07684	0.357522	0.446698	Not Significant	0.519202	0.319664
ADAM17	-0.323535	4.71446	0.455285	0.341717	Not Significant	0.429095	-0.305562
ADAM18	0.472956	3.41914	0.950928	0.0218524	Not Significant	0.170674	0.40114
ADAM18-2	-0.304234	2.09997	0.425484	0.371117	Not Significant	0.0521519	-0.284114
ADAM19	-0.412689	4.60537	0.107079	0.970294	Not Significant	0.402604	-0.397225
ADAM2	0.521857	4.54648	0.951208	0.0217245	Not Significant	0.388524	0.441703
ADAM20	-0.293342	4.70595	0.413978	0.383022	Not Significant	0.427012	-0.288191
ADAM20P1	-0.413449	10.3292	0.279102	0.554236	Not Significant	0.995176	-0.376984
ADAM21	-0.514335	5.03454	0.318701	0.496616	Not Significant	0.508634	-0.482619
ADAM21P1	-0.370033	8.26855	0.418508	0.378296	Not Significant	0.963334	-0.344165
ADAM22	0.0206515	5.79075	0.973423	0.0116983	Not Significant	0.687992	0.0182314
ADAM2-2	-0.158332	2.75054	0.758968	0.119777	Not Significant	0.0953965	-0.157051
ADAM23	0.0124716	4.29242	0.980205	0.0086829	Not Significant	0.330133	0.0118988
ADAM28	-0.289161	3.39318	0.177489	0.750828	Not Significant	0.167031	-0.259323
ADAM29	-0.0291238	6.19799	0.574545	0.240676	Not Significant	0.768168	-0.0266041
ADAM30	-0.0399641	2.36382	0.113512	0.944959	Not Significant	0.0668457	-0.0340711
ADAM32	0.3351	4.34159	0.259389	0.586049	Not Significant	0.341098	0.325645
ADAM32-2	0.15731	6.72721	0.170465	0.768365	Not Significant	0.849055	0.126453
ADAM33	-0.204067	8.1162	0.901807	0.0448863	Not Significant	0.957556	-0.170621
ADAM3A	0.463824	7.47366	0.600393	0.221565	Not Significant	0.922275	0.378686
ADAM3B	0.578541	6.1293	0.290185	0.537325	Not Significant	0.75571	0.510177
ADAM5	0.406493	7.54813	0.727651	0.138077	Not Significant	0.927448	0.357182
ADAM5-2	-0.105422	2.696	0.363483	0.439516	Not Significant	0.0907926	-0.0875507
ADAM6	0.355322	3.45876	0.591534	0.228021	Not Significant	0.176356	0.301119
ADAM6-2	-0.121324	2.76975	0.715625	0.145314	Not Significant	0.0970665	-0.111091
ADAM7	-0.349216	6.72765	0.2018	0.695078	Not Significant	0.849112	-0.292846
ADAM7-AS1	-0.546695	4.14238	0.303126	0.518377	Not Significant	0.297837	-0.544364
ADAM7-AS2	0.232561	3.52763	0.714853	0.145783	Not Significant	0.186582	0.199537
ADAM8	-0.0143156	3.80312	0.586468	0.231755	Not Significant	0.232032	-0.0129948
ADAM9	0.117598	5.66157	0.876916	0.0570418	Not Significant	0.659612	0.112375
ADAM9-2	-0.183267	4.68988	0.267438	0.572777	Not Significant	0.423084	-0.161143
ADAMDEC1	0.181103	6.62341	0.222203	0.653249	Not Significant	0.835265	0.180077
ADAMTS1	-0.083507	5.73247	0.872397	0.0592858	Not Significant	0.675347	-0.082282
ADAMTS10	0.407192	2.60364	0.210058	0.67766	Not Significant	0.0834506	0.400745
ADAMTS12	-0.175167	8.83291	0.770081	0.113464	Not Significant	0.978812	-0.158612
ADAMTS12-2	-0.243448	2.30463	0.420491	0.376244	Not Significant	0.063247	-0.230253
ADAMTS13	0.577678	5.67605	0.50225	0.29908	Not Significant	0.662856	0.500232
ADAMTS13-2	0.240086	4.9413	0.192595	0.715354	Not Significant	0.485328	0.215012
ADAMTS14	0.606138	3.66313	0.963745	0.0160379	Not Significant	0.208026	0.549676
ADAMTS15	-0.139436	0.841986	0.449042	0.347713	Not Significant	0.0153978	-0.128112
ADAMTS16	0.00345316	6.93486	0.756297	0.121308	Not Significant	0.873786	0.0033283
ADAMTS16-DT	-0.450906	7.84379	0.147553	0.831052	Not Significant	0.944997	-0.411766
ADAMTS17	0.180162	3.98181	0.497738	0.302999	Not Significant	0.26538	0.152777
ADAMTS18	-0.154771	1.23403	0.764295	0.116739	Not Significant	0.0226216	-0.130977
ADAMTS19	-0.0732941	5.00906	0.559955	0.251847	Not Significant	0.502265	-0.0687424
ADAMTS19-AS1	-0.242986	7.75822	0.228163	0.641755	Not Significant	0.940376	-0.202617
ADAMTS2	0.230432	5.91029	0.178844	0.747526	Not Significant	0.71306	0.209711
ADAMTS20	-0.103463	4.76757	0.894522	0.0484089	Not Significant	0.442152	-0.0927749
ADAMTS2-2	-0.135612	7.64289	0.630548	0.200282	Not Significant	0.933571	-0.119574
ADAMTS3	0.311571	6.15656	0.317121	0.498776	Not Significant	0.760707	0.290837
ADAMTS4	-0.309898	3.09124	0.433787	0.362723	Not Significant	0.12912	-0.265806
ADAMTS5	-0.0537199	6.76479	0.419035	0.37775	Not Significant	0.853809	-0.0432529
ADAMTS6	0.435764	9.34051	0.458468	0.338691	Not Significant	0.987138	0.418747
ADAMTS7	0.566027	7.92181	0.827266	0.0823549	Not Significant	0.948914	0.513366
ADAMTS7P1	-0.86999	3.82694	0.271133	0.566818	Not Significant	0.236302	-0.810498
ADAMTS7P1-2	0.185869	6.21345	0.341205	0.466984	Not Significant	0.770908	0.150935
ADAMTS7P3	0.134965	7.90933	0.57549	0.239963	Not Significant	0.948306	0.115369
ADAMTS7P4	-0.382367	5.87195	0.434775	0.361735	Not Significant	0.705151	-0.318148
ADAMTS8	0.32372	5.83621	0.969882	0.013281	Not Significant	0.697667	0.29212
ADAMTS9	-0.0590133	3.93675	0.491014	0.308906	Not Significant	0.256689	-0.0522641
ADAMTS9-AS1	-0.127392	4.60922	0.946663	0.0238046	Not Significant	0.403529	-0.121928
ADAMTS9-AS2	0.123	5.38681	0.996899	0.00134864	Not Significant	0.595515	0.112378
ADAMTSL1	-0.12412	7.43233	0.403104	0.394583	Not Significant	0.91926	-0.107595
ADAMTSL2	0.188229	3.10603	0.594733	0.225678	Not Significant	0.130793	0.15801
ADAMTSL3	-0.0719151	2.6021	0.559434	0.252251	Not Significant	0.0833328	-0.0620689
ADAMTSL3-2	0.285742	2.16649	0.773223	0.111695	Not Significant	0.0555398	0.268673
ADAMTSL4	0.172717	6.75241	0.108818	0.963298	Not Significant	0.852257	0.142008
ADAMTSL4-AS1	-0.213151	4.06166	0.980714	0.00845754	Not Significant	0.281235	-0.195032
ADAMTSL4-AS2	0.103899	2.7357	0.6529	0.185153	Not Significant	0.0941232	0.0998405
ADAMTSL5	-0.229609	4.11948	0.853183	0.0689577	Not Significant	0.29307	-0.203588
ADAP1	0.0235636	4.29703	0.105098	0.978405	Not Significant	0.331155	0.0190607
ADAP2	-0.00959422	2.04826	0.869561	0.0607001	Not Significant	0.0496542	-0.00778414
ADAP2-2	-0.0940148	5.74012	0.651617	0.186008	Not Significant	0.677023	-0.091988
ADAR	-0.280938	6.55026	0.859694	0.0656559	Not Significant	0.824951	-0.25544
ADARB1	-0.1901	4.7464	0.467827	0.329915	Not Significant	0.436937	-0.182209
ADARB2	0.216751	5.41363	0.677847	0.168869	Not Significant	0.601959	0.192994
ADARB2-AS1	0.316715	3.21498	0.44279	0.353802	Not Significant	0.143684	0.309078
ADAT1	-0.131066	4.54144	0.970677	0.0129252	Not Significant	0.387327	-0.10671
ADAT2	0.287244	4.5383	0.253835	0.595449	Not Significant	0.386583	0.249721
ADAT3	0.368995	4.58828	0.953154	0.0208371	Not Significant	0.3985	0.33134
ADCK1	0.024227	5.32997	0.846264	0.0724942	Not Significant	0.581753	0.0211991
ADCK2	0.00543569	4.57231	0.899954	0.0457799	Not Significant	0.394678	0.00537434
ADCK5	2.72549	3.79659	0.00139926	2.8541	Upregulated	0.230869	2.51556
ADCK5-2	0.271753	2.55653	0.812599	0.0901237	Not Significant	0.0799172	0.248888
ADCY1	-0.0605091	3.68835	0.963668	0.0160728	Not Significant	0.212211	-0.053335
ADCY10	0.357954	6.01753	0.314567	0.502287	Not Significant	0.734491	0.35237
ADCY10P1	0.557531	4.42986	0.9636	0.0161032	Not Significant	0.361204	0.544157
ADCY2	0.175447	6.37235	0.77129	0.112782	Not Significant	0.797759	0.151111
ADCY3	0.238247	0	0.701165	0.15418	Not Significant	0.00669285	0.20239
ADCY4	-0.0747086	2.6891	0.620793	0.207053	Not Significant	0.0902239	-0.0652345
ADCY5	-0.210576	3.37506	0.69351	0.158947	Not Significant	0.164525	-0.185004
ADCY6	0.208695	6.51172	0.134772	0.8704	Not Significant	0.819315	0.168595
ADCY6-DT	-0.352333	7.15467	0.715953	0.145115	Not Significant	0.896105	-0.298769
ADCY7	0.187169	5.90398	0.665589	0.176794	Not Significant	0.711766	0.179276
ADCY8	0.00273807	7.95223	0.429428	0.367109	Not Significant	0.950369	0.00256014
ADCY9	-0.0558058	6.21247	0.737542	0.132213	Not Significant	0.770736	-0.0505664
ADCYAP1R1	0.216879	1.13217	0.933404	0.0299303	Not Significant	0.0204757	0.179685
ADD1	0.144473	6.63985	0.816551	0.0880168	Not Significant	0.837515	0.126226
ADD2	0.288312	1.63844	0.231605	0.635252	Not Significant	0.0335187	0.249473
ADD3	0.335819	1.98278	0.259106	0.586523	Not Significant	0.046654	0.273268
ADD3-AS1	0.00479371	3.33986	0.844628	0.0733344	Not Significant	0.159743	0.00384134
ADGB	-0.532764	4.70003	0.911944	0.0400316	Not Significant	0.425564	-0.457046
ADGB-DT	0.430423	7.87688	0.635483	0.196896	Not Significant	0.946692	0.345743
ADGRA1	-2.97088	2.98054	0.00367572	2.43466	Downregulated	0.117175	-2.55895
ADGRA1-AS1	-0.327417	2.47226	0.456192	0.340853	Not Significant	0.073936	-0.263246
ADGRA2	-0.207756	6.82974	0.459654	0.337569	Not Significant	0.86173	-0.186045
ADGRA3	0.504275	3.49948	0.66057	0.180081	Not Significant	0.182348	0.409217
ADGRB1	-2.44923	2.95163	0.00244417	2.61187	Downregulated	0.114217	-2.15214
ADGRB2	-0.715527	4.40904	0.108757	0.963544	Not Significant	0.356414	-0.692804
ADGRB3	0.152067	3.34846	0.100334	0.998552	Not Significant	0.160901	0.150328
ADGRB3-DT	-0.0583179	4.12156	0.759085	0.11971	Not Significant	0.293502	-0.0521479
ADGRD1	0.225529	4.97564	0.947355	0.0234871	Not Significant	0.493911	0.203473
ADGRD1-AS1	-0.354541	2.78569	0.796647	0.0987339	Not Significant	0.0984725	-0.345477
ADGRD2	0.0105019	7.74578	0.691516	0.160198	Not Significant	0.939674	0.00856805
ADGRE1	0.140026	4.46099	0.636166	0.196429	Not Significant	0.368418	0.114139
ADGRE2	-0.00095549	3.76046	0.315605	0.500856	Not Significant	0.224515	-0.000767242
ADGRE3	0.566367	0.0928889	0.166821	0.77775	Not Significant	0.00733955	0.536014
ADGRE4P	0.228924	5.62014	0.716848	0.144573	Not Significant	0.65025	0.199206
ADGRE5	0.110562	7.19559	0.322832	0.491023	Not Significant	0.899852	0.0990933
ADGRF1	-0.121418	3.74508	0.435398	0.361114	Not Significant	0.221849	-0.110995
ADGRF2	-0.250509	6.63598	0.465623	0.331966	Not Significant	0.836988	-0.206854
ADGRF3	0.155443	4.98827	0.890612	0.0503113	Not Significant	0.497068	0.125348
ADGRF4	-0.0741848	3.29356	0.410662	0.386515	Not Significant	0.153627	-0.0677269
ADGRF5	0.0587202	2.55646	0.157731	0.802082	Not Significant	0.0799121	0.0522652
ADGRF5-AS1	-0.133204	5.71257	0.617503	0.209361	Not Significant	0.670969	-0.111063
ADGRF5P1	0.00778726	6.7944	0.398432	0.399646	Not Significant	0.857465	0.00755138
ADGRF5P2	-0.0983435	5.70408	0.70731	0.15039	Not Significant	0.669091	-0.0914921
ADGRG1	-0.342798	4.60771	0.811432	0.0907478	Not Significant	0.403165	-0.317969
ADGRG2	-0.0246799	2.61163	0.813693	0.0895394	Not Significant	0.0840636	-0.0203795
ADGRG3	0.192322	6.81269	0.110596	0.956259	Not Significant	0.859686	0.171749
ADGRG4	0.00850617	4.34788	0.741286	0.130014	Not Significant	0.342512	0.00716093
ADGRG5	-0.260122	6.64656	0.950778	0.0219207	Not Significant	0.838426	-0.240585
ADGRG6	0.0112301	4.0652	0.888153	0.0515123	Not Significant	0.281952	0.0110161
ADGRG7	-0.118511	3.80906	0.906829	0.0424744	Not Significant	0.23309	-0.106511
ADGRL1	-0.243789	4.16148	0.287797	0.540914	Not Significant	0.301847	-0.20371
ADGRL1-2	-0.100788	6.11199	0.946483	0.0238874	Not Significant	0.752501	-0.0851199
ADGRL1-AS1	-0.0548529	8.16068	0.926593	0.0331108	Not Significant	0.959327	-0.0498467
ADGRL1-AS1-2	-0.148869	4.20115	0.293812	0.531931	Not Significant	0.310272	-0.138267
ADGRL2	-0.109891	5.1245	0.924325	0.0341755	Not Significant	0.531086	-0.0965998
ADGRL3	-0.0500232	7.34224	0.174354	0.758567	Not Significant	0.912315	-0.0430867
ADGRL3-AS1	-0.232331	4.05213	0.749976	0.124953	Not Significant	0.279314	-0.229803
ADGRL4	0.211712	3.59734	0.971635	0.0124971	Not Significant	0.197395	0.172322
ADGRV1	-0.296845	5.00637	0.991877	0.00354236	Not Significant	0.501592	-0.254405
ADH1A	-0.147959	4.89102	0.960626	0.0174456	Not Significant	0.472783	-0.131814
ADH1B	-0.628212	9.06176	0.13191	0.879723	Not Significant	0.983073	-0.528787
ADH1C	0.652079	5.04925	0.21223	0.673194	Not Significant	0.512311	0.599196
ADH4	-0.0118162	1.49143	0.768131	0.114565	Not Significant	0.0290694	-0.010604
ADH5	-0.222456	5.62826	0.648167	0.188313	Not Significant	0.652095	-0.185259
ADH5P2	-0.288122	5.85231	0.751859	0.123864	Not Significant	0.701052	-0.239533
ADH5P3	-0.178119	5.48791	0.273557	0.562952	Not Significant	0.619613	-0.174268
ADH5P4	0.0604469	6.84916	0.374346	0.426727	Not Significant	0.864028	0.0542153
ADH5P4-2	-0.199038	5.38179	0.937848	0.0278677	Not Significant	0.594305	-0.191999
ADH6	0.11205	6.34901	0.65761	0.182032	Not Significant	0.793968	0.0929221
ADH7	-0.569435	8.67661	0.851744	0.069691	Not Significant	0.975316	-0.541145
ADHFE1	0.197224	2.65814	0.859603	0.0657022	Not Significant	0.0877148	0.185988
ADI1	0.144745	6.05307	0.539494	0.268013	Not Significant	0.741365	0.131941
ADI1-2	-0.486496	4.51157	0.769561	0.113757	Not Significant	0.380263	-0.44348
ADIG	0.280221	2.3351	0.385458	0.414023	Not Significant	0.0650768	0.230296
ADIPINT	0.288282	5.86901	0.612276	0.213053	Not Significant	0.704539	0.236286
ADIPOQ	-0.429841	3.45077	0.65101	0.186412	Not Significant	0.175198	-0.415378
ADIPOQ-AS1	0.00851352	0.494413	0.916178	0.0380203	Not Significant	0.0109264	0.00785089
ADIPOR1	0.0339629	3.78802	0.546994	0.262018	Not Significant	0.229351	0.0285249
ADIPOR2-2	-0.140914	4.64778	0.955296	0.019862	Not Significant	0.412843	-0.119118
ADIRF	0.222463	4.6917	0.138373	0.85895	Not Significant	0.423529	0.185056
ADIRF-AS1	1.2923	5.76482	0.00957849	2.0187	Upregulated	0.682399	1.13733
ADISSP	2.35289	6.64509	0.0023479	2.62932	Upregulated	0.838226	2.21726
ADK	-0.308143	4.44267	0.384361	0.415261	Not Significant	0.364166	-0.307653
ADM	0.0728367	4.62027	0.748183	0.125992	Not Significant	0.406193	0.0691715
ADM2	0.100088	6.22049	0.250858	0.600571	Not Significant	0.77215	0.0898862
ADM5	-0.0886298	4.61372	0.369148	0.4328	Not Significant	0.404612	-0.0796518
ADNP	1.37156	6.41671	0.00158924	2.79881	Upregulated	0.804823	1.22782
ADNP2	-0.0198989	5.90981	0.651556	0.186048	Not Significant	0.712961	-0.019124
ADNP-AS1	-0.239739	6.00618	0.694617	0.158255	Not Significant	0.732272	-0.220263
ADO	-0.351109	5.16978	0.164423	0.784036	Not Significant	0.542342	-0.3216
ADORA1	0.340971	5.17114	0.916624	0.0378087	Not Significant	0.542681	0.298806
ADORA2A	-0.107117	4.1072	0.351077	0.454597	Not Significant	0.290533	-0.0893801
ADORA2A-AS1	-0.372316	1.06493	0.618345	0.208769	Not Significant	0.0191696	-0.29885
ADORA2B	0.657626	2.9182	0.531944	0.274134	Not Significant	0.110878	0.549029
ADORA3	0.415769	5.22725	0.792082	0.10123	Not Significant	0.55657	0.381742
ADPGK	0.0722315	7.41364	0.158686	0.799461	Not Significant	0.917861	0.0619165
ADPGK-AS1	0.118521	8.08359	0.989312	0.00466693	Not Significant	0.956211	0.106692
ADPRH	-0.128932	3.8986	0.797883	0.0980608	Not Significant	0.249477	-0.123265
ADPRHL1	0.270106	6.23942	0.927556	0.0326597	Not Significant	0.775464	0.216118
ADPRM	-0.386267	4.37517	0.51747	0.286115	Not Significant	0.348684	-0.321039
ADPRS	0.00226908	3.0857	0.891625	0.0498176	Not Significant	0.128498	0.00204751
ADRA1A	0.197021	4.94696	0.193097	0.714225	Not Significant	0.486742	0.188698
ADRA1B	0.134063	3.24332	0.40243	0.395309	Not Significant	0.147207	0.112914
ADRA1D	0.000831256	5.22633	0.943132	0.0254277	Not Significant	0.556343	0.000684091
ADRA2A	-0.176382	5.73409	0.601728	0.2206	Not Significant	0.675703	-0.144486
ADRA2B	0.300055	3.4703	0.82144	0.0854241	Not Significant	0.178038	0.261587
ADRA2C	0.247367	5.78097	0.706567	0.150847	Not Significant	0.685889	0.245951
ADRB1	0.201718	3.29777	0.531429	0.274554	Not Significant	0.154174	0.183635
ADRB2	0.107297	2.82972	0.200886	0.697049	Not Significant	0.102451	0.0994031
ADRB3	0.244167	7.01427	0.190906	0.719181	Not Significant	0.882287	0.208477
ADRM1	0.139457	6.65775	0.723747	0.140413	Not Significant	0.839936	0.125905
ADSL	-0.0247861	4.21203	0.459124	0.33807	Not Significant	0.312604	-0.0232566
ADSS1	1.91485	3.80125	0.000883095	3.05399	Upregulated	0.231698	1.70313
ADSS2	0.047177	3.97748	0.510033	0.292402	Not Significant	0.264537	0.040727
ADTRP	0.163683	5.34249	0.759612	0.119408	Not Significant	0.584795	0.13779
AEBP1	-0.291549	5.90355	0.733504	0.134598	Not Significant	0.711679	-0.269715
AEBP2	0.411507	6.51294	0.66935	0.174347	Not Significant	0.819496	0.376027
AEN	0.247631	8.70758	0.527533	0.27775	Not Significant	0.976051	0.2084
AFAP1	-0.20966	2.8917	0.693898	0.158705	Not Significant	0.108292	-0.202381
AFAP1-AS1	-0.0541836	3.9036	0.858241	0.0663905	Not Significant	0.250415	-0.0516431
AFAP1L1	0.116923	1.88648	0.730271	0.136516	Not Significant	0.0425529	0.102162
AFAP1L2	0.118834	3.17535	0.808804	0.0921568	Not Significant	0.138877	0.0988561
AFDN	-0.0990481	3.61997	0.614332	0.211597	Not Significant	0.201005	-0.0813371
AFDN-DT	-0.785018	5.16064	0.574067	0.241038	Not Significant	0.540074	-0.668168
AFF1	-2.57928	6.85568	0.00664662	2.1774	Downregulated	0.864793	-2.40665
AFF1-AS1	-0.0188505	5.88325	0.464915	0.332626	Not Significant	0.707495	-0.0169381
AFF2	-0.43816	5.60678	0.577252	0.238635	Not Significant	0.647207	-0.43588
AFF3	-0.0964317	6.49953	0.865601	0.062682	Not Significant	0.817505	-0.0914719
AFF4	0.0907005	6.78611	0.55915	0.252472	Not Significant	0.85645	0.0801455
AFG1L	-0.0173144	6.76993	0.687329	0.162836	Not Significant	0.854448	-0.014978
AFG3L1P	-0.583987	4.23775	0.740398	0.130535	Not Significant	0.318158	-0.5385
AFG3L2	-0.132221	3.52829	0.216421	0.6647	Not Significant	0.186683	-0.12972
AFM	-0.00422521	6.1139	0.709685	0.148934	Not Significant	0.752855	-0.00422193
AFMID	-0.696851	5.14456	0.818206	0.0871371	Not Significant	0.536077	-0.620058
AFP	1.47931	3.61618	0.00537599	2.26954	Upregulated	0.200397	1.46407
AFTPH	-0.226526	4.15646	0.638453	0.194871	Not Significant	0.30079	-0.224842
AFTPH-DT	-0.546757	2.84615	0.136622	0.864479	Not Significant	0.103972	-0.531832
AGA	-0.146447	4.38917	0.43004	0.366491	Not Significant	0.351869	-0.136931
AGA-DT	-0.344223	6.63441	0.466404	0.331238	Not Significant	0.836773	-0.314111
AGAP1	0.2191	6.87231	0.32786	0.484311	Not Significant	0.866725	0.203121
AGAP10P	0.0614905	2.69383	0.405968	0.391508	Not Significant	0.0906134	0.0578221
AGAP11	0.36031	4.74469	0.928482	0.0322267	Not Significant	0.436517	0.323967
AGAP12P	-0.37009	6.07945	0.221588	0.654455	Not Significant	0.746389	-0.35943
AGAP12P-2	-0.136094	4.83653	0.397747	0.400393	Not Significant	0.459222	-0.119225
AGAP13P	-0.0973634	5.84403	0.465912	0.331696	Not Significant	0.699313	-0.0814377
AGAP14P	0.193347	3.23078	0.622149	0.206106	Not Significant	0.145639	0.161639
AGAP1-IT1	0.648181	3.65292	0.573462	0.241495	Not Significant	0.206348	0.583433
AGAP2	0.1688	0.910742	0.743102	0.128952	Not Significant	0.0164757	0.147646
AGAP2-AS1	-0.374089	6.12727	0.501281	0.299919	Not Significant	0.755334	-0.331694
AGAP3	-0.0247272	5.6792	0.928865	0.0320475	Not Significant	0.66356	-0.0201548
AGAP4	0.280047	6.94269	0.527058	0.278142	Not Significant	0.874647	0.224292
AGAP5	-0.00759382	2.37346	0.421391	0.375315	Not Significant	0.0674495	-0.00734101
AGAP6	-0.373506	6.76161	0.682183	0.166099	Not Significant	0.853412	-0.359408
AGAP7P	-0.343047	0.94992	0.568021	0.245636	Not Significant	0.0171227	-0.301461
AGAP9	0.265444	8.39692	0.656234	0.182941	Not Significant	0.967608	0.233031
AGBL1	-0.0205028	2.59836	0.884298	0.0534015	Not Significant	0.0830479	-0.0199732
AGBL1-AS1	0.232175	6.35238	0.786761	0.104157	Not Significant	0.794518	0.195812
AGBL2	0.18029	6.49263	0.213473	0.670656	Not Significant	0.816473	0.166979
AGBL2-2	0.0960402	6.51551	0.471878	0.326171	Not Significant	0.819876	0.082707
AGBL3	0.139539	6.49412	0.49958	0.301395	Not Significant	0.816696	0.123386
AGBL4	0.402953	6.31666	0.55325	0.257079	Not Significant	0.788626	0.394647
AGBL4-AS1	-0.0870502	4.02684	0.205702	0.686762	Not Significant	0.274251	-0.0736203
AGBL4-IT1	0.0965227	6.53625	0.623638	0.205067	Not Significant	0.822919	0.0893563
AGBL5	0.215953	3.69489	0.256324	0.59121	Not Significant	0.213307	0.205543
AGBL5-AS1	-0.188363	5.05079	0.613359	0.212285	Not Significant	0.512695	-0.171037
AGER	0.198105	1.60737	0.325931	0.486874	Not Significant	0.0325265	0.180896
AGER-2	-0.0451801	3.82661	0.678254	0.168608	Not Significant	0.236243	-0.0429628
AGER-3	0.108981	3.51468	0.892724	0.0492828	Not Significant	0.184625	0.0974106
AGER-4	0.359228	3.46888	0.103493	0.985089	Not Significant	0.17783	0.33278
AGER-5	0.373777	4.37062	0.178246	0.748979	Not Significant	0.347651	0.364537
AGER-6	0.105854	2.68994	0.913684	0.0392038	Not Significant	0.0902932	0.0876108
AGER-7	-0.338733	1.64321	0.261701	0.582194	Not Significant	0.0336736	-0.335961
AGFG1	2.42262	5.68351	0.00262112	2.58151	Upregulated	0.664522	2.32428
AGFG2	-0.151245	8.06039	0.897769	0.0468353	Not Significant	0.955229	-0.137061
AGGF1	0.194149	6.87267	0.844574	0.0733625	Not Significant	0.866767	0.169902
AGGF1P1	0.589877	5.29611	0.802644	0.0954771	Not Significant	0.573492	0.500079
AGGF1P10	-0.103166	3.75038	0.901658	0.0449582	Not Significant	0.222766	-0.0999838
AGGF1P1-2	0.19147	5.09387	0.504446	0.297185	Not Significant	0.523451	0.176692
AGGF1P1-3	0.267902	4.55773	0.430465	0.366062	Not Significant	0.391201	0.221138
AGGF1P2	0.491493	4.64951	0.702118	0.15359	Not Significant	0.413264	0.467665
AGGF1P3	0.525859	4.23738	0.25418	0.594859	Not Significant	0.318079	0.48332
AGGF1P4	-0.108018	6.20903	0.163518	0.786435	Not Significant	0.770127	-0.107158
AGGF1P5	0.199617	7.82844	0.870076	0.0604431	Not Significant	0.944194	0.16431
AGGF1P6	0.00133492	5.19797	0.362281	0.440954	Not Significant	0.549332	0.00121868
AGGF1P7	0.0242819	5.24616	0.948663	0.0228881	Not Significant	0.56123	0.0220794
AGGF1P8	0.563981	6.9029	0.981161	0.00825973	Not Significant	0.870219	0.546344
AGGF1P9	-0.0192772	7.71221	0.217679	0.662183	Not Significant	0.937743	-0.0161897
AGK	-0.295176	1.65017	0.901991	0.0447979	Not Significant	0.0339006	-0.281355
AGK-2	0.306344	0.36711	0.522042	0.282295	Not Significant	0.00963292	0.272817
AGK-DT	-0.00236388	5.0889	0.942292	0.0258144	Not Significant	0.522209	-0.00204464
AGL	0.0374638	3.46904	0.454046	0.3429	Not Significant	0.177853	0.0355062
AGMAT	0.266414	3.25481	0.113515	0.944945	Not Significant	0.148655	0.254403
AGMO	-0.144882	3.89442	0.331835	0.479077	Not Significant	0.248695	-0.126257
AGO1	0.0919641	6.14097	0.807654	0.0927747	Not Significant	0.757858	0.0759573
AGO2	0.0907659	0.958296	0.53288	0.27337	Not Significant	0.0172642	0.0841592
AGO3	0.217179	3.25815	0.351887	0.453597	Not Significant	0.149079	0.194295
AGO4	0.00773382	3.00588	0.629079	0.201295	Not Significant	0.119822	0.00769263
AGPAT1	0.175647	7.14295	0.433726	0.362785	Not Significant	0.895008	0.153383
AGPAT1-2	0.846588	7.12788	0.952994	0.02091	Not Significant	0.893584	0.807901
AGPAT1-3	-0.107215	5.47999	0.233295	0.632094	Not Significant	0.617746	-0.106004
AGPAT1-4	0.108702	1.64832	0.343908	0.463558	Not Significant	0.0338402	0.10331
AGPAT1-5	-0.0940866	5.81698	0.890949	0.0501471	Not Significant	0.693595	-0.0836267
AGPAT1-6	0.0860189	5.64534	0.575345	0.240072	Not Significant	0.65596	0.076928
AGPAT1-7	0.0438252	4.37574	0.315349	0.501208	Not Significant	0.348813	0.0410299
AGPAT2	-0.151137	3.64259	0.510148	0.292304	Not Significant	0.204662	-0.139639
AGPAT3	0.0749168	2.62118	0.320879	0.493659	Not Significant	0.0848018	0.0648249
AGPAT4	0.564222	3.68115	0.161225	0.792567	Not Significant	0.211009	0.47842
AGPAT4-IT1	-0.108691	7.56299	0.49016	0.309662	Not Significant	0.928441	-0.0962177
AGPAT5	0.0865199	8.12534	0.671211	0.173141	Not Significant	0.957926	0.0781985
AGPAT5-2	-0.0936097	4.74667	0.563053	0.249451	Not Significant	0.437005	-0.0919611
AGPAT5P1	0.113599	6.13322	0.660167	0.180346	Not Significant	0.756432	0.096751
AGPS	0.11362	2.90493	0.235363	0.628262	Not Significant	0.109577	0.104837
AGR2	-0.34407	5.83062	0.857646	0.0666922	Not Significant	0.696487	-0.313765
AGR3	0.540794	1.83565	0.273845	0.562495	Not Significant	0.0405295	0.522656
AGRN	-1.50457	4.06854	1e-10	10.2203	Downregulated	0.282629	1.41278
AGRP	-0.101316	2.96502	0.247784	0.605926	Not Significant	0.115579	-0.0812929
AGT	0.0212346	6.06127	0.970768	0.0128847	Not Significant	0.742933	0.0179223
AGTPBP1	0.616151	3.09295	0.345276	0.461834	Not Significant	0.129313	0.607979
AGTR1	0.146373	5.09866	0.499596	0.301381	Not Significant	0.524644	0.140899
AGTR2	-0.260076	6.40318	0.24282	0.614715	Not Significant	0.802688	-0.243614
AGTRAP	-0.14528	2.75482	0.661094	0.179736	Not Significant	0.0957662	-0.123511
AGXT	0.0548316	3.04338	0.175271	0.756289	Not Significant	0.123834	0.0481332
AGXT2	-0.231512	2.81807	0.238263	0.622943	Not Significant	0.101385	-0.192071
AHCTF1	-0.273039	6.44313	0.474034	0.324191	Not Significant	0.808938	-0.246823
AHCTF1P1	0.74482	4.05777	0.837766	0.0768772	Not Significant	0.280451	0.626711
AHCY	0.151965	6.10348	0.86983	0.0605656	Not Significant	0.750912	0.145053
AHCYL1	0.141163	5.91677	0.712353	0.147304	Not Significant	0.714384	0.125321
AHCYL2	0.300659	8.77963	0.985827	0.00619929	Not Significant	0.977678	0.256285
AHDC1	2.4221	7.1076	0.00390767	2.40808	Upregulated	0.89164	1.98826
AHI1	-0.58994	2.35531	0.554318	0.256241	Not Significant	0.0663167	-0.580336
AHI1-DT	-0.154296	4.95745	0.840123	0.075657	Not Significant	0.489365	-0.153012
AHNAK	-0.293081	6.94386	0.345933	0.461008	Not Significant	0.874776	-0.252737
AHNAK2	-0.0937197	2.44548	0.479235	0.319451	Not Significant	0.0721237	-0.0894109
AHR	-0.293384	4.87761	0.627691	0.202254	Not Significant	0.46944	-0.290032
AHRR	0.0861772	5.78491	0.489523	0.310227	Not Significant	0.686738	0.0841396
AHSA1	-0.287213	4.05883	0.553539	0.256852	Not Significant	0.280665	-0.239636
AHSA2P	0.19652	2.27567	0.114864	0.939815	Not Significant	0.0615529	0.190064
AHSG	0.139634	4.17075	0.399507	0.398475	Not Significant	0.303803	0.138644
AHSP	0.166235	4.16269	0.633988	0.197919	Not Significant	0.302101	0.14618
AICDA	0.0443349	5.1169	0.582624	0.234612	Not Significant	0.529192	0.0432767
AIDA	-0.197453	4.40806	0.33575	0.473984	Not Significant	0.356191	-0.173484
AIDAP1	-0.0294896	7.12687	0.319958	0.494907	Not Significant	0.893488	-0.0254962
AIDAP2	-0.208571	4.1468	0.519757	0.2842	Not Significant	0.298762	-0.168991
AIDAP3	-0.481046	3.62134	0.577191	0.23868	Not Significant	0.201225	-0.389244
AIF1	0.477947	7.61462	0.644823	0.190559	Not Significant	0.931796	0.416251
AIF1-2	-0.754762	5.93087	0.412683	0.384383	Not Significant	0.717251	-0.735972
AIF1-3	0.267226	5.64789	0.969596	0.0134091	Not Significant	0.656534	0.259845
AIF1-4	0.284612	3.46707	0.253975	0.595208	Not Significant	0.177565	0.246147
AIF1-5	0.393933	7.43175	0.307221	0.512549	Not Significant	0.919216	0.357808
AIF1-6	0.260205	7.62815	0.588825	0.230014	Not Significant	0.932651	0.210614
AIF1L	0.593442	4.23249	0.229587	0.639053	Not Significant	0.317019	0.587176
AIFM1	-0.326608	7.17373	0.7534	0.122974	Not Significant	0.897865	-0.320531
AIFM2	-0.066302	5.42046	0.283461	0.547506	Not Significant	0.603593	-0.0546897
AIFM3	-0.201459	2.8879	0.992698	0.00318272	Not Significant	0.107926	-0.179221
AIG1	-0.0298932	5.94984	0.553748	0.256688	Not Significant	0.721083	-0.026674
AIM2	0.406547	4.65006	0.531359	0.274612	Not Significant	0.413398	0.329457
AIMP1	0.158851	4.89422	0.945945	0.0241342	Not Significant	0.473578	0.129147
AIMP2	-0.354047	6.01248	0.765389	0.116118	Not Significant	0.733506	-0.325478
AIP	-0.429251	6.87857	0.484634	0.314586	Not Significant	0.867447	-0.382608
AIPL1	0.368379	3.10678	0.816351	0.088123	Not Significant	0.130878	0.357713
AIRE	-0.613587	5.06805	0.623123	0.205426	Not Significant	0.517007	-0.554987
AIRN	0.0576682	8.35525	0.868283	0.0613386	Not Significant	0.966276	0.0464313
AJAP1	-0.357696	5.32686	0.479306	0.319387	Not Significant	0.580994	-0.312195
AJM1	-0.00999629	4.53786	0.945867	0.02417	Not Significant	0.386479	-0.00889428
AJUBA	-0.571842	1.83555	0.683148	0.165485	Not Significant	0.0405258	-0.464957
AJUBA-DT	0.121309	9.85217	0.412681	0.384385	Not Significant	0.992249	0.109111
AK1	0.0232564	6.38865	0.327013	0.485435	Not Significant	0.800377	0.0213505
AK2	-0.296943	2.1467	0.579526	0.236927	Not Significant	0.0545111	-0.265579
AK3	0.310781	7.66063	0.33167	0.479294	Not Significant	0.934663	0.266422
AK4	-0.239172	5.25723	0.691814	0.160011	Not Significant	0.563956	-0.200418
AK5	-0.264057	4.65955	0.747948	0.126129	Not Significant	0.415701	-0.219346
AK6	0.274287	7.42808	0.730408	0.136435	Not Significant	0.918944	0.220454
AK6-2	-0.703765	5.33848	0.817647	0.087434	Not Significant	0.583821	-0.600692
AK6-3	-0.0742084	3.08214	0.303325	0.518092	Not Significant	0.128101	-0.0608404
AK6P1	-0.102369	4.61724	0.51048	0.292021	Not Significant	0.405461	-0.0889315
AK6P2	0.0392597	6.44921	0.843604	0.0738616	Not Significant	0.809877	0.0347201
AK7	-0.0667932	7.52684	0.421712	0.374984	Not Significant	0.926002	-0.0569175
AK8	-0.128525	4.57928	0.175956	0.754595	Not Significant	0.396346	-0.122317
AK9	2.21732	5.30079	0.00228132	2.64181	Upregulated	0.574635	2.03224
AKAIN1	-0.204364	4.82689	0.321979	0.492172	Not Significant	0.45683	-0.184399
AKAP1	0.115781	4.02994	0.35842	0.445607	Not Significant	0.274868	0.101722
AKAP10	0.220828	8.58062	0.81832	0.0870767	Not Significant	0.972897	0.181985
AKAP11	1.80704	3.59131	0.00147904	2.83002	Upregulated	0.196441	1.64324
AKAP12	0.201337	3.94074	0.384693	0.414886	Not Significant	0.257451	0.198084
AKAP13	-0.454992	5.31893	0.198697	0.701808	Not Significant	0.579062	-0.425164
AKAP14	-0.249105	3.36373	0.211276	0.675149	Not Significant	0.162973	-0.202985
AKAP17A	-0.294428	4.34545	0.441249	0.355316	Not Significant	0.341965	-0.294319
AKAP17A-2	-0.16315	5.08086	0.800086	0.0968632	Not Significant	0.520203	-0.149892
AKAP17BP	0.378691	6.09386	0.184106	0.734932	Not Significant	0.749107	0.313989
AKAP3	-0.715456	2.59343	0.670324	0.173716	Not Significant	0.0826727	-0.586777
AKAP4	-0.0819713	7.3901	0.162842	0.788235	Not Significant	0.916069	-0.072466
AKAP5	0.345	3.01162	0.265473	0.575979	Not Significant	0.120428	0.283928
AKAP6	-0.498026	3.47907	0.788368	0.103271	Not Significant	0.179325	-0.419591
AKAP7	-0.211855	5.90455	0.444531	0.352098	Not Significant	0.711883	-0.187366
AKAP8	-0.238654	4.60412	0.706863	0.150665	Not Significant	0.402304	-0.224155
AKAP8L	0.218765	6.44599	0.213988	0.669611	Not Significant	0.809381	0.185137
AKAP8P1	-0.132502	5.63018	0.163123	0.787485	Not Significant	0.652531	-0.108197
AKAP9	0.460988	8.6089	0.331157	0.479966	Not Significant	0.973632	0.385418
AKIP1	0.138403	6.89833	0.524448	0.280298	Not Significant	0.869703	0.118034
AKIRIN1	0.667767	9.58382	0.574477	0.240728	Not Significant	0.989888	0.600818
AKIRIN2	0.165268	4.99988	0.327947	0.484196	Not Significant	0.499969	0.150095
AKIRIN2P1	-0.259229	4.77151	0.222029	0.653591	Not Significant	0.443125	-0.224199
AKNA	-0.438905	5.31527	0.677052	0.169378	Not Significant	0.578171	-0.40232
AKNAD1	1.83333	5.4641	0.00500705	2.30042	Upregulated	0.613986	1.73575
AKR1A1	-0.182697	6.89629	0.471698	0.326336	Not Significant	0.869471	-0.155064
AKR1B1	-0.0446906	8.59351	0.861598	0.0646953	Not Significant	0.973234	-0.0364024
AKR1B10	-0.452825	7.89482	0.538615	0.268721	Not Significant	0.94759	-0.441844
AKR1B10P1	0.302698	4.97601	0.154033	0.812385	Not Significant	0.494002	0.302525
AKR1B15	0.212005	0.796615	0.628821	0.201473	Not Significant	0.0147248	0.177101
AKR1B1P1	-0.0728578	2.01147	0.187844	0.726202	Not Significant	0.0479469	-0.068794
AKR1B1P2	-0.176801	6.66024	0.125193	0.902421	Not Significant	0.84027	-0.15376
AKR1B1P3	0.395532	4.04841	0.709144	0.149266	Not Significant	0.278565	0.39469
AKR1B1P4	-0.0207088	5.79569	0.285247	0.544779	Not Significant	0.689052	-0.0171505
AKR1B1P5	-2.41864	6.72095	0.00600012	2.22184	Downregulated	0.848251	-2.37461
AKR1B1P6	-0.347584	6.55567	0.562604	0.249797	Not Significant	0.825732	-0.287685
AKR1B1P7	1.43106	6.86256	0.00139436	2.85562	Upregulated	0.865595	1.39109
AKR1B1P8	0.56833	0.261951	0.115602	0.937034	Not Significant	0.00867972	0.557663
AKR1C1	-0.255201	6.03185	0.890481	0.0503756	Not Significant	0.737274	-0.231343
AKR1C2	0.409298	10.1455	0.104388	0.981349	Not Significant	0.994208	0.397939
AKR1C3	-2.66077	5.15364	0.000173384	3.76099	Downregulated	0.538336	-2.32773
AKR1C4	-0.208011	4.56716	0.144633	0.839732	Not Significant	0.393449	-0.175758
AKR1C6P	-0.226817	3.70872	0.250477	0.601232	Not Significant	0.215635	-0.191064
AKR1C8	0.0330196	4.4713	0.984274	0.00688388	Not Significant	0.37082	0.0316509
AKR1D1	-0.224592	6.58084	0.826055	0.082991	Not Significant	0.829323	-0.183754
AKR1D1P1	0.315693	2.09273	0.323378	0.490289	Not Significant	0.0517955	0.26824
AKR1E2	-0.580688	2.65766	0.432851	0.363662	Not Significant	0.0876769	-0.519198
AKR7A2	-0.246954	1.85817	0.503257	0.29821	Not Significant	0.0414146	-0.216968
AKR7A2P1	-0.0796888	4.49196	0.777929	0.10906	Not Significant	0.375653	-0.0792898
AKR7A2P1-2	0.402455	3.81796	0.168287	0.773948	Not Significant	0.234686	0.382301
AKR7A3	-0.29995	8.73145	0.426956	0.369617	Not Significant	0.976603	-0.288032
AKR7L	0.179354	5.53072	0.445945	0.350718	Not Significant	0.629652	0.174777
AKT1	-3.35621	8.04606	1e-10	10.0084	Downregulated	0.954612	2.9299
AKT1	-0.0981042	0.777119	0.879683	0.0556738	Not Significant	0.0144447	-0.087395
AKT1S1	-0.233498	2.16105	0.847371	0.0719262	Not Significant	0.0552552	-0.199586
AKT2	0.1115	7.44996	0.323041	0.490742	Not Significant	0.920559	0.0900209
AKT3	0.0446709	3.83646	0.315284	0.501299	Not Significant	0.238024	0.0390649
AKT3-2	0.0152592	7.07113	0.199154	0.700811	Not Significant	0.888065	0.0135028
AKT3-IT1	0.161356	5.73564	0.544996	0.263606	Not Significant	0.676042	0.137295
AKT3-IT1-2	0.354405	3.88586	0.60255	0.220007	Not Significant	0.2471	0.289986
AKTIP	0.12396	6.57368	0.233163	0.63234	Not Significant	0.828308	0.111207
AKTIPP1	-0.00120519	4.24961	0.304634	0.516221	Not Significant	0.320736	-0.000982789
ALAD	0.29304	0.979135	0.54259	0.265529	Not Significant	0.0176214	0.236671
ALAS1	0.169038	1.33845	0.686535	0.163337	Not Significant	0.0250492	0.138783
ALAS2	-0.256852	3.08766	0.621329	0.206678	Not Significant	0.128719	-0.218102
ALB	0.258986	7.3045	0.166224	0.779307	Not Significant	0.909249	0.238213
ALCAM	-0.5194	10.6483	0.569568	0.244455	Not Significant	0.996489	-0.506871
ALDH16A1	0.141472	5.03954	0.903655	0.0439973	Not Significant	0.509883	0.116935
ALDH18A1	0.02103	2.19372	0.388887	0.410176	Not Significant	0.0569859	0.0176069
ALDH1A1	-0.0374142	8.58734	0.742418	0.129351	Not Significant	0.973073	-0.0363971
ALDH1A2	-0.128106	2.42887	0.807213	0.0930117	Not Significant	0.0710196	-0.118341
ALDH1A2-AS1	1.98838	4.14624	0.000802782	3.0954	Upregulated	0.298644	1.67332
ALDH1A3	-0.0319199	4.3356	0.781355	0.107152	Not Significant	0.339752	-0.0294417
ALDH1A3-AS1	0.641646	5.15168	0.450088	0.346703	Not Significant	0.537847	0.531314
ALDH1B1	0.797964	5.16528	0.612424	0.212948	Not Significant	0.541226	0.723301
ALDH1L1	0.0720885	4.38878	0.834795	0.0784203	Not Significant	0.351781	0.0636764
ALDH1L1-AS1	-0.273118	6.65226	0.596628	0.224296	Not Significant	0.839196	-0.23645
ALDH1L1-AS2	0.178656	7.2272	0.324313	0.489036	Not Significant	0.902666	0.151487
ALDH1L2	-0.231017	6.12072	0.191642	0.717509	Not Significant	0.754123	-0.214036
ALDH2	0.433404	3.17537	0.216912	0.663716	Not Significant	0.138879	0.425793
ALDH3A1	-0.0271548	6.76452	0.572021	0.242588	Not Significant	0.853774	-0.0244518
ALDH3A2	0.584334	5.43862	0.912667	0.0396878	Not Significant	0.60793	0.500742
ALDH3B1	-0.266296	1.62531	0.155905	0.80714	Not Significant	0.0330959	-0.236753
ALDH3B2	0.0971301	5.08334	0.789764	0.102503	Not Significant	0.520824	0.095122
ALDH4A1	0.00315201	4.20991	0.121721	0.914635	Not Significant	0.312149	0.00292606
ALDH5A1	-0.24178	5.23313	0.514574	0.288552	Not Significant	0.55802	-0.203732
ALDH6A1	-0.057452	6.49001	0.389768	0.409194	Not Significant	0.81608	-0.054258
ALDH7A1	2.19127	6.22117	0.00546159	2.26268	Upregulated	0.77227	2.00297
ALDH7A1P1	0.186138	8.00132	0.820381	0.0859844	Not Significant	0.952634	0.179004
ALDH7A1P3	-0.354036	2.923	0.258012	0.588361	Not Significant	0.111353	-0.290209
ALDH7A1P4	-0.207051	5.42102	0.626102	0.203355	Not Significant	0.603728	-0.173943
ALDH8A1	-0.634242	3.36641	0.560173	0.251678	Not Significant	0.16334	-0.544744
ALDH9A1	-0.325204	6.01277	0.402773	0.39494	Not Significant	0.733563	-0.27424
ALDOA	-0.088137	4.74427	0.483734	0.315394	Not Significant	0.436413	-0.0734018
ALDOAP1	0.345488	0.477563	0.283672	0.547184	Not Significant	0.0107458	0.331166
ALDOAP2	-0.41913	1.05999	0.367043	0.435283	Not Significant	0.019077	-0.390602
ALDOB	0.495085	3.7171	0.442256	0.354326	Not Significant	0.217057	0.40325
ALDOC	0.344078	5.28747	0.46729	0.330413	Not Significant	0.571378	0.327931
ALG1	0.267754	11.0814	0.460226	0.337029	Not Significant	0.99772	0.22976
ALG10	-0.285991	2.91714	0.745798	0.127379	Not Significant	0.110774	-0.247783
ALG10B	0.368047	6.07128	0.175775	0.755044	Not Significant	0.744839	0.329715
ALG11	-0.250717	4.74297	0.327838	0.48434	Not Significant	0.436093	-0.216061
ALG12	-0.0910366	7.4671	0.68144	0.166573	Not Significant	0.921803	-0.0828312
ALG13	-0.188045	6.63048	0.645255	0.190269	Not Significant	0.836236	-0.151176
ALG14	0.202975	5.00565	0.583419	0.234019	Not Significant	0.501412	0.185021
ALG14-AS1	0.174289	5.31116	0.368812	0.433195	Not Significant	0.577168	0.148502
ALG1L14P	-0.439831	3.03517	0.467567	0.330156	Not Significant	0.122945	-0.406509
ALG1L15P	-0.162247	5.06689	0.562231	0.250085	Not Significant	0.516716	-0.158772
ALG1L1P	-0.170256	4.26573	0.478327	0.320275	Not Significant	0.324258	-0.156493
ALG1L2	0.0497325	5.66123	0.44851	0.348227	Not Significant	0.659536	0.0430928
ALG1L9P	0.145312	6.77864	0.905327	0.0431944	Not Significant	0.855528	0.118625
ALG2	-0.0641056	5.3016	0.366658	0.435739	Not Significant	0.574833	-0.064048
ALG3	1.60764	2.04283	0.00320039	2.4948	Upregulated	0.0493986	1.57159
ALG3P1	0.210668	5.47228	0.343614	0.463929	Not Significant	0.615924	0.183583
ALG5	-0.474064	4.72092	0.169584	0.770615	Not Significant	0.430678	-0.442292
ALG6	0.0379535	7.65787	0.643737	0.191291	Not Significant	0.934494	0.0356783
ALG8	-0.00124815	4.82403	0.26775	0.57227	Not Significant	0.45612	-0.00112889
ALG9	0.358355	3.52646	0.648965	0.187779	Not Significant	0.186405	0.350327
ALK	-0.225638	2.22044	0.726039	0.13904	Not Significant	0.0584387	-0.214993
ALKAL1	-0.227171	7.59959	0.126267	0.898709	Not Significant	0.930835	-0.199241
ALKAL2	0.0516115	8.30903	0.7274	0.138227	Not Significant	0.964737	0.0452552
ALKBH2	-0.53965	8.27859	0.297094	0.527107	Not Significant	0.963687	-0.442979
ALKBH3	-0.485073	5.7684	0.330219	0.481199	Not Significant	0.683176	-0.394659
ALKBH3-AS1	-1.86152	7.49548	0.00313809	2.50333	Downregulated	0.923825	-1.61138
ALKBH4	-0.0827499	4.06415	0.386579	0.412762	Not Significant	0.28174	-0.0802295
ALKBH5	0.359564	8.68376	0.237562	0.624223	Not Significant	0.975488	0.326695
ALKBH6	-0.694148	2.91015	0.979221	0.00911932	Not Significant	0.110087	-0.68127
ALKBH7	0.154785	5.51451	0.894941	0.0482054	Not Significant	0.625864	0.13089
ALLC	-1.94716	6.96353	0.00686264	2.16351	Downregulated	0.876915	-1.76506
ALMS1	0.336652	5.01879	0.332551	0.478142	Not Significant	0.504698	0.332908
ALMS1-2	-0.268577	3.15465	0.205298	0.687615	Not Significant	0.13642	-0.228354
ALMS1-IT1	-0.202382	1.77687	0.260413	0.584337	Not Significant	0.0383043	-0.195402
ALMS1-IT1-2	-0.405611	4.37733	0.979303	0.00908313	Not Significant	0.349174	-0.344997
ALMS1P1	-0.151244	5.20476	0.980563	0.00852467	Not Significant	0.551013	-0.121663
ALMS1P1-2	0.463481	8.48895	0.162007	0.790465	Not Significant	0.970372	0.370991
ALOX12	0.0800408	6.00854	0.494647	0.305705	Not Significant	0.732735	0.0737505
ALOX12-AS1	-0.334553	3.04449	0.551039	0.258817	Not Significant	0.123954	-0.300527
ALOX12B	0.122542	9.70721	0.82327	0.0844576	Not Significant	0.991051	0.109782
ALOX12P1	-0.194036	6.13363	0.261685	0.582221	Not Significant	0.756509	-0.191498
ALOX12P2	0.205388	6.55519	0.510694	0.291839	Not Significant	0.825662	0.166804
ALOX15	0.179071	1.09984	0.514591	0.288538	Not Significant	0.0198373	0.150035
ALOX15B	-0.301293	4.09327	0.54702	0.261997	Not Significant	0.28767	-0.260853
ALOX15P1	-0.514623	7.49858	0.456556	0.340506	Not Significant	0.924042	-0.495467
ALOX15P2	0.144853	3.26156	0.758507	0.12004	Not Significant	0.149511	0.134963
ALOX5	-0.16688	6.72551	0.646313	0.189557	Not Significant	0.848837	-0.141725
ALOX5-2	0.536416	5.17741	0.650601	0.186685	Not Significant	0.544236	0.529196
ALOX5AP	0.324745	5.10475	0.538893	0.268497	Not Significant	0.526162	0.31191
ALOXE3	-0.543304	4.10841	0.926011	0.033384	Not Significant	0.290782	-0.465401
ALPG	-0.235317	4.42331	0.418017	0.378806	Not Significant	0.359694	-0.219977
ALPI	0.00362726	2.72725	0.806531	0.0933788	Not Significant	0.0934051	0.00316833
ALPK1	-0.263844	4.01078	0.292179	0.53435	Not Significant	0.271066	-0.248138
ALPK2	-2.76577	6.29656	0.00907411	2.0422	Downregulated	0.785256	-2.34347
ALPK3	-0.128094	4.20535	0.15638	0.805819	Not Significant	0.311172	-0.126784
ALPL	-0.270106	5.89136	0.429042	0.3675	Not Significant	0.70917	-0.26708
ALPP	-2.35961	5.83804	0.00133315	2.87512	Downregulated	0.698052	-2.0133
ALS2	0.26765	3.63998	0.877985	0.0565127	Not Significant	0.204237	0.247327
ALS2CL	0.196321	4.31539	0.748442	0.125842	Not Significant	0.335233	0.161507
ALX1	0.00770782	4.57265	0.783793	0.105799	Not Significant	0.394758	0.00627086
ALX3	-0.381676	5.16382	0.171912	0.764694	Not Significant	0.540864	-0.312254
ALX4	-0.19197	7.57687	0.822685	0.0847666	Not Significant	0.929358	-0.184137
ALYREF	0.420415	6.30202	0.179504	0.745926	Not Significant	0.786174	0.38012
AMACR	0.345961	6.17539	0.61059	0.21425	Not Significant	0.764118	0.300062
AMBN	-0.207438	3.64062	0.582886	0.234417	Not Significant	0.204341	-0.184918
AMBP	-2.46613	5.34083	0.00826251	2.08289	Downregulated	0.584393	-2.1478
AMBRA1	-0.374792	6.11909	0.177121	0.751729	Not Significant	0.753821	-0.311923
AMD1	-0.51101	6.30463	0.63852	0.194825	Not Significant	0.786612	-0.446042
AMDHD1	0.139885	6.31047	0.144649	0.839685	Not Significant	0.787591	0.133375
AMDHD2	0.555835	5.70792	0.185729	0.73112	Not Significant	0.669941	0.463129
AMELX	0.0243983	2.61054	0.433312	0.363199	Not Significant	0.0839797	0.0229874
AMELY	-0.0480537	6.42775	0.476294	0.322125	Not Significant	0.806551	-0.0388756
AMER1	0.300837	4.26443	0.130064	0.885843	Not Significant	0.323974	0.296963
AMER2	0.0809126	4.90329	0.472778	0.325343	Not Significant	0.475842	0.0701997
AMER3	0.0916474	2.59757	0.857086	0.0669756	Not Significant	0.0829879	0.0821096
AMFR	0.0041888	7.71885	0.762511	0.117754	Not Significant	0.93813	0.00379418
AMH	-0.459611	3.32328	0.55656	0.254488	Not Significant	0.15753	-0.44014
AMHR2	0.101144	8.22955	0.670185	0.173805	Not Significant	0.961931	0.100501
AMIGO1	-0.14399	6.45671	0.10442	0.981216	Not Significant	0.811029	-0.116671
AMIGO2	0.160675	4.66469	0.324111	0.489306	Not Significant	0.416949	0.135734
AMIGO3	-0.512204	7.8455	0.896471	0.0474635	Not Significant	0.945085	-0.462168
AMMECR1	-0.0918833	10.4976	0.944034	0.0250122	Not Significant	0.99592	-0.0882281
AMMECR1L	0.133247	7.97309	0.377361	0.423243	Not Significant	0.951343	0.120757
AMN	-0.0337229	5.63509	0.122078	0.913364	Not Significant	0.653642	-0.0270656
AMN1	0.611135	6.41386	0.217567	0.662407	Not Significant	0.804374	0.505706
AMOT	0.109774	6.05301	0.348154	0.458228	Not Significant	0.741352	0.101886
AMOTL1	0.0578186	5.44476	0.134919	0.869926	Not Significant	0.609392	0.0553192
AMOTL2	0.178383	6.01828	0.30701	0.512847	Not Significant	0.734637	0.159444
AMPD1	-1.43214	3.0014	0.00542172	2.26586	Downregulated	0.11935	-1.2935
AMPD2	0.251982	5.6603	0.174384	0.758493	Not Significant	0.659328	0.240088
AMPD3	-0.155181	3.38184	0.596743	0.224213	Not Significant	0.165459	-0.141338
AMPH	-0.036235	4.73972	0.306568	0.513474	Not Significant	0.435295	-0.0299259
AMT	0.0569615	2.56014	0.341561	0.466532	Not Significant	0.0801831	0.0455988
AMTN	0.352732	9.22259	0.39995	0.397994	Not Significant	0.985551	0.326066
AMY1A	0.0599078	2.38664	0.618392	0.208736	Not Significant	0.0682836	0.0557099
AMY1B	-0.071327	3.86128	0.996702	0.00143477	Not Significant	0.242555	-0.0661644
AMY1C	-0.861372	4.60629	0.97867	0.00936377	Not Significant	0.402824	-0.693644
AMY2A	0.601445	4.05009	0.778339	0.108831	Not Significant	0.278902	0.549963
AMY2B	-0.497826	5.17103	0.193887	0.71245	Not Significant	0.542653	-0.497734
AMZ1	0.00422751	6.25186	0.978226	0.00956081	Not Significant	0.777622	0.00362073
AMZ2	0.255739	5.59575	0.727624	0.138093	Not Significant	0.644684	0.239468
AMZ2P1	-0.48217	5.70795	0.58339	0.234041	Not Significant	0.669949	-0.479397
ANAPC1	0.499831	4.26155	0.133041	0.876016	Not Significant	0.323343	0.445557
ANAPC10	0.246655	4.39695	0.769681	0.113689	Not Significant	0.353646	0.221631
ANAPC11	-0.503286	6.5999	0.274451	0.561535	Not Significant	0.832005	-0.437732
ANAPC13	0.0497835	6.1836	0.524275	0.280441	Not Significant	0.765595	0.0459932
ANAPC15	-0.318864	5.05432	0.101655	0.992872	Not Significant	0.513577	-0.298657
ANAPC16	0.0661554	2.65792	0.954882	0.0200501	Not Significant	0.0876972	0.0635849
ANAPC1P1	2.78589	7.80559	0.00718318	2.14368	Upregulated	0.942977	2.45357
ANAPC1P2	0.29196	5.21287	0.945627	0.02428	Not Significant	0.553018	0.241035
ANAPC1P3	-0.163687	2.31003	0.334822	0.475186	Not Significant	0.0635676	-0.139476
ANAPC1P4	-0.232788	5.3215	0.787878	0.103541	Not Significant	0.579691	-0.205013
ANAPC1P5	-0.160848	5.17592	0.296832	0.527489	Not Significant	0.543868	-0.158557
ANAPC1P6	-0.150637	6.0352	0.940093	0.0268292	Not Significant	0.737922	-0.14349
ANAPC2	0.241866	5.68424	0.30841	0.510871	Not Significant	0.664684	0.203733
ANAPC4	0.315071	8.15723	0.685202	0.164182	Not Significant	0.959193	0.259076
ANAPC5	0.0101212	6.13049	0.90537	0.0431738	Not Significant	0.75593	0.0100838
ANAPC7	0.26653	3.17681	0.943115	0.0254355	Not Significant	0.139052	0.219693
ANG	0.0876438	3.76728	0.218452	0.660645	Not Significant	0.225705	0.0721167
ANGEL1	0.374036	7.32515	0.203562	0.691304	Not Significant	0.910938	0.335062
ANGEL2	0.292768	5.73363	0.926476	0.0331659	Not Significant	0.675601	0.260944
ANGPT1	-0.458329	7.18994	0.919193	0.0365932	Not Significant	0.899342	-0.419463
ANGPT2	0.187867	4.64356	0.46835	0.329429	Not Significant	0.411822	0.165704
ANGPT4	0.45208	8.04903	0.482917	0.316128	Not Significant	0.954741	0.40489
ANGPTL1	0.2759	8.33662	0.826711	0.0826464	Not Significant	0.965664	0.272966
ANGPTL2	0.247458	5.49709	0.778287	0.10886	Not Significant	0.621775	0.225949
ANGPTL3	0.147063	2.76568	0.167741	0.775362	Not Significant	0.0967107	0.118166
ANGPTL4	-0.321022	9.3736	0.609475	0.215044	Not Significant	0.987551	-0.277808
ANGPTL5	0.657772	2.05041	0.92818	0.032368	Not Significant	0.0497558	0.607707
ANGPTL6	-0.11503	7.33754	0.200876	0.697071	Not Significant	0.911939	-0.100271
ANGPTL7	-0.240199	3.70311	0.672626	0.172226	Not Significant	0.214689	-0.205525
ANGPTL8	-0.357654	1.58022	0.769357	0.113872	Not Significant	0.031683	-0.3352
ANHX	-0.0556015	3.12599	0.800055	0.0968804	Not Significant	0.133078	-0.0532704
ANK1	-0.0675943	6.21458	0.646455	0.189462	Not Significant	0.771108	-0.0644802
ANK2	0.423231	2.77607	0.201663	0.695375	Not Significant	0.0976217	0.395101
ANK2-AS1	-0.020804	4.02426	0.190967	0.719042	Not Significant	0.273738	-0.0180535
ANK3	0.0894865	3.39832	0.185889	0.730746	Not Significant	0.167747	0.0752628
ANK3-DT	-0.107994	4.55697	0.926969	0.0329349	Not Significant	0.39102	-0.102398
ANKAR	-0.749777	7.59054	0.128947	0.88959	Not Significant	0.93025	-0.691063
ANKDD1B	-0.226903	7.67311	0.983671	0.00715033	Not Significant	0.935421	-0.188815
ANKEF1	-0.151701	2.50045	0.734449	0.134038	Not Significant	0.0758894	-0.150026
ANKFN1	0.198149	7.99114	0.160184	0.795382	Not Significant	0.952172	0.189555
ANKFY1	-0.320432	5.64317	0.618967	0.208332	Not Significant	0.655469	-0.288018
ANKH	-0.0356198	4.86796	0.88115	0.05495	Not Significant	0.467037	-0.0323589
ANKHD1	-0.112579	3.69247	0.163586	0.786255	Not Significant	0.2129	-0.102594
ANKHD1-EIF4EBP3	-0.0308469	9.43756	0.404616	0.392957	Not Significant	0.988313	-0.0286451
ANKIB1	0.0211885	7.75595	0.133012	0.87611	Not Significant	0.940248	0.0180893
ANKK1	0.00382014	2.91903	0.558847	0.252707	Not Significant	0.11096	0.00362969
ANKLE1	0.208792	4.04459	0.313473	0.5038	Not Significant	0.277799	0.196977
ANKMY1	0.339919	3.61377	0.711327	0.147931	Not Significant	0.20001	0.339141
ANKMY2	-0.0419878	5.92084	0.136779	0.863979	Not Significant	0.715214	-0.0383154
ANKRA2	0.125146	6.10701	0.859519	0.0657444	Not Significant	0.751572	0.108671
ANKRD1	-0.0958948	3.00236	0.634625	0.197483	Not Significant	0.119451	-0.0778356
ANKRD10	-0.121543	5.29756	0.929515	0.0317436	Not Significant	0.573846	-0.118517
ANKRD11	0.779891	6.53474	0.329408	0.482266	Not Significant	0.822699	0.740417
ANKRD11P1	0.244014	4.25628	0.537115	0.269933	Not Significant	0.322192	0.217858
ANKRD11P2	0.259772	8.32606	0.79236	0.101077	Not Significant	0.965312	0.230392
ANKRD12	0.0614211	2.76695	0.917324	0.0374773	Not Significant	0.0968217	0.0564285
ANKRD13A	0.128648	4.64076	0.93132	0.0309012	Not Significant	0.411144	0.125392
ANKRD13B	-0.26797	5.92216	0.899203	0.0461422	Not Significant	0.715481	-0.236853
ANKRD13C	-0.0533555	1.1743	0.744252	0.12828	Not Significant	0.0213379	-0.0483683
ANKRD13D	-0.132548	8.12916	0.554591	0.256027	Not Significant	0.95808	-0.118441
ANKRD16	-0.240047	8.77178	0.56329	0.249268	Not Significant	0.977507	-0.212684
ANKRD17	0.160852	3.02495	0.718316	0.143684	Not Significant	0.121848	0.154804
ANKRD17-DT	-0.174768	4.26725	0.369285	0.432639	Not Significant	0.324592	-0.154333
ANKRD18A	0.49585	6.74597	0.836769	0.0773942	Not Significant	0.851444	0.488998
ANKRD18B	-0.0990682	4.3356	0.504895	0.296799	Not Significant	0.339753	-0.0834911
ANKRD18CP	0.343124	1.68955	0.965992	0.0150266	Not Significant	0.0352144	0.34182
ANKRD18DP	-0.659526	5.4286	0.864804	0.0630821	Not Significant	0.605539	-0.537116
ANKRD18DP-2	-0.320904	7.05632	0.125488	0.901399	Not Significant	0.886585	-0.319668
ANKRD19P	0.296469	2.1337	0.364235	0.438619	Not Significant	0.0538447	0.280795
ANKRD20A1	0.107467	2.32096	0.871574	0.0596958	Not Significant	0.0642218	0.0897149
ANKRD20A11P	0.220651	8.54192	0.393127	0.405468	Not Significant	0.971857	0.196792
ANKRD20A12P	-0.161244	6.77238	0.5697	0.244354	Not Significant	0.854754	-0.158437
ANKRD20A12P-2	0.0181046	3.3218	0.3538	0.451242	Not Significant	0.157334	0.017163
ANKRD20A19P	-0.0328743	5.97307	0.341052	0.467179	Not Significant	0.72573	-0.0281083
ANKRD20A20P	-0.237822	1.48754	0.244922	0.610972	Not Significant	0.0289598	-0.236621
ANKRD20A21P	-2.36657	4.35536	0.00660841	2.1799	Downregulated	0.344198	-2.19835
ANKRD20A2P	0.182523	1.94118	0.95506	0.0199693	Not Significant	0.0448384	0.177557
ANKRD20A3P	-1.95824	9.1535	0.00364116	2.43876	Downregulated	0.984534	-1.83834
ANKRD20A4-ANKRD20A20P	-0.492306	7.26166	0.821157	0.0855735	Not Significant	0.905652	-0.478898
ANKRD20A5P	0.273148	7.34625	0.782234	0.106663	Not Significant	0.912636	0.250307
ANKRD20A6P	0.464814	8.27416	0.159492	0.79726	Not Significant	0.963532	0.426593
ANKRD20A8P	-0.11555	4.45778	0.941337	0.026255	Not Significant	0.367671	-0.0924465
ANKRD20A9P	-0.20321	0.656857	0.981111	0.00828187	Not Significant	0.0128289	-0.19399
ANKRD20A9P-2	-0.0292192	8.48767	0.222716	0.652248	Not Significant	0.970335	-0.0290693
ANKRD22	-0.139021	5.65965	0.649869	0.187174	Not Significant	0.659181	-0.116574
ANKRD23	0.34998	7.17542	0.177309	0.751268	Not Significant	0.89802	0.29403
ANKRD24	-0.380832	6.45019	0.57184	0.242725	Not Significant	0.810028	-0.32352
ANKRD26	-0.072192	3.93886	0.741195	0.130067	Not Significant	0.257092	-0.0646606
ANKRD26P1	-0.000627788	3.39313	0.141449	0.8494	Not Significant	0.167024	-0.000567942
ANKRD26P3	-0.143732	6.77094	0.510517	0.29199	Not Significant	0.854575	-0.11643
ANKRD27	-0.142608	5.28584	0.922954	0.0348199	Not Significant	0.570978	-0.118788
ANKRD28	0.469225	7.21388	0.597857	0.223403	Not Significant	0.901489	0.454416
ANKRD29	0.268851	6.08436	0.122955	0.910254	Not Significant	0.747318	0.262115
ANKRD30A	0.19716	8.5849	0.686468	0.16338	Not Significant	0.973009	0.187416
ANKRD30B	0.0378065	0.327861	0.409368	0.387886	Not Significant	0.00926559	0.0326179
ANKRD30BL	-0.0865619	6.5812	0.650467	0.186775	Not Significant	0.829375	-0.075965
ANKRD30BP2	-0.292876	6.77894	0.54253	0.265576	Not Significant	0.855566	-0.262099
ANKRD30BP3	0.232006	6.40194	0.381251	0.418789	Not Significant	0.802492	0.218571
ANKRD31	0.175688	5.96919	0.176426	0.753438	Not Significant	0.724959	0.166151
ANKRD33	0.0711634	5.38697	0.411164	0.385985	Not Significant	0.595554	0.0680679
ANKRD33B	0.346422	2.67078	0.786929	0.104065	Not Significant	0.0887317	0.33248
ANKRD33BP3	0.175688	6.69989	0.307611	0.511998	Not Significant	0.84552	0.149618
ANKRD33BP4	0.131969	5.48957	0.198414	0.702428	Not Significant	0.620005	0.131686
ANKRD33BP5	0.200915	4.43172	0.743747	0.128575	Not Significant	0.361634	0.174317
ANKRD33BP6	-0.137559	4.6298	0.748229	0.125966	Not Significant	0.408494	-0.116081
ANKRD34A	0.637451	2.15425	0.851697	0.0697151	Not Significant	0.0549012	0.571944
ANKRD34B	-0.29543	3.88975	0.974382	0.0112707	Not Significant	0.247824	-0.25372
ANKRD34C	0.38399	6.93791	0.49498	0.305412	Not Significant	0.874123	0.334697
ANKRD34C-AS1	-0.0833524	5.35886	0.955861	0.0196055	Not Significant	0.588764	-0.0688129
ANKRD35	-0.22852	3.28048	0.507414	0.294637	Not Significant	0.151933	-0.192508
ANKRD36	-0.00793652	5.94028	0.781752	0.106931	Not Significant	0.719156	-0.00710232
ANKRD36-2	-2.40998	2.91038	0.00188324	2.72509	Downregulated	0.11011	-2.29023
ANKRD36B	-0.346315	3.4576	0.786184	0.104476	Not Significant	0.176187	-0.307403
ANKRD36B-2	-0.249956	6.0037	0.476668	0.321784	Not Significant	0.731786	-0.2353
ANKRD36BP1	0.00839165	6.90537	0.17726	0.75139	Not Significant	0.870498	0.00775125
ANKRD36BP2	-0.250915	4.32275	0.130082	0.885782	Not Significant	0.336876	-0.22858
ANKRD36C	0.202995	3.71302	0.199184	0.700746	Not Significant	0.216365	0.168195
ANKRD36P1	0.178703	6.71197	0.2506	0.60102	Not Significant	0.847091	0.174649
ANKRD37	-0.21571	3.57605	0.677721	0.168949	Not Significant	0.194044	-0.203888
ANKRD39	-0.0569093	4.94062	0.393795	0.404729	Not Significant	0.48516	-0.050566
ANKRD40	-0.437706	4.63109	0.862412	0.0642851	Not Significant	0.408805	-0.426192
ANKRD40CL	-0.552543	5.43592	0.410353	0.386843	Not Significant	0.607286	-0.551308
ANKRD42	0.298124	6.27049	0.802569	0.0955175	Not Significant	0.780827	0.282268
ANKRD42-DT	-0.00969923	5.32859	0.666399	0.176265	Not Significant	0.581416	-0.00791086
ANKRD44	-0.106983	9.01782	0.162271	0.789759	Not Significant	0.982326	-0.0897336
ANKRD44-AS1	-0.0589377	5.78727	0.965766	0.015128	Not Significant	0.687245	-0.0503386
ANKRD44-DT	0.0795879	5.86116	0.631268	0.199786	Not Significant	0.702903	0.0716007
ANKRD44-IT1	0.00931944	3.97325	0.474431	0.323827	Not Significant	0.263714	0.00818799
ANKRD45	0.188222	8.49172	0.276337	0.55856	Not Significant	0.970451	0.181527
ANKRD46	0.131906	5.73054	0.487743	0.311809	Not Significant	0.674923	0.127783
ANKRD49	0.066092	4.82303	0.314726	0.502068	Not Significant	0.455873	0.0654212
ANKRD49P1	0.198861	3.42456	0.177913	0.749791	Not Significant	0.171442	0.195281
ANKRD49P3	0.522468	3.15556	0.196605	0.706405	Not Significant	0.136527	0.436996
ANKRD49P4	-0.0166842	6.75049	0.910444	0.0407468	Not Significant	0.852014	-0.0159099
ANKRD50	0.0210208	6.25095	0.988647	0.00495866	Not Significant	0.777465	0.018355
ANKRD52	-0.405028	6.42922	0.343455	0.46413	Not Significant	0.80678	-0.403496
ANKRD53	-0.0143877	7.08333	0.69655	0.157047	Not Significant	0.889273	-0.0128298
ANKRD54	-0.294309	5.05838	0.425182	0.371425	Not Significant	0.514591	-0.254787
ANKRD55	-0.311558	6.01391	0.359699	0.444061	Not Significant	0.733785	-0.307786
ANKRD6	-0.465678	5.06749	0.744318	0.128242	Not Significant	0.516866	-0.44578
ANKRD60	-1.37906	4.88476	0.00879828	2.0556	Downregulated	0.471222	-1.23286
ANKRD61	0.0268461	4.14269	0.656461	0.182791	Not Significant	0.297902	0.0242892
ANKRD62	2.78327	2.84451	0.00671714	2.17282	Upregulated	0.103819	2.6961
ANKRD62P1-PARP4P3	0.36602	5.3725	0.704162	0.152328	Not Significant	0.592064	0.341627
ANKRD65	0.458941	0.677676	0.953882	0.0205054	Not Significant	0.0130952	0.415916
ANKRD65-AS1	-0.0317858	8.49953	0.787148	0.103944	Not Significant	0.970674	-0.0287255
ANKRD66	0.110618	4.41994	0.696643	0.15699	Not Significant	0.358919	0.105196
ANKRD7	0.31491	4.85177	0.345301	0.461802	Not Significant	0.463009	0.282714
ANKS1A	0.243163	6.70225	0.429844	0.366689	Not Significant	0.845828	0.208367
ANKS1B	-0.0618967	4.65638	0.728088	0.137816	Not Significant	0.41493	-0.0544731
ANKS3	-0.211716	8.01542	0.451864	0.344992	Not Significant	0.953266	-0.210479
ANKS4B	-0.243204	4.19186	0.58878	0.230047	Not Significant	0.308287	-0.221905
ANKS6	-0.0115785	4.33883	0.900497	0.0455175	Not Significant	0.340477	-0.0102723
ANKUB1	-0.0999627	4.95226	0.71905	0.143241	Not Significant	0.488067	-0.0935298
ANKZF1	0.353412	5.27349	0.187412	0.727203	Not Significant	0.56795	0.304489
ANLN	-0.164024	8.98311	0.269904	0.568791	Not Significant	0.981713	-0.135345
ANO1	0.140389	6.3736	0.698332	0.155938	Not Significant	0.797961	0.139564
ANO10	-0.227817	3.94963	0.386269	0.41311	Not Significant	0.259155	-0.221807
ANO2	-0.688065	1.7629	0.907345	0.0422275	Not Significant	0.0377934	-0.638339
ANO3	-0.348662	2.81567	0.504509	0.297131	Not Significant	0.101167	-0.336897
ANO3-AS1	2.70889	5.39617	0.00752722	2.12337	Upregulated	0.597767	2.35456
ANO4	-0.283041	3.77174	0.719782	0.142799	Not Significant	0.226485	-0.272955
ANO4-2	0.424886	3.14267	0.728994	0.137276	Not Significant	0.135015	0.353158
ANO5	-0.229359	7.32414	0.611253	0.213779	Not Significant	0.910857	-0.221691
ANO6	0.147331	2.36119	0.726685	0.138654	Not Significant	0.0666823	0.135311
ANO7	-0.139212	3.25758	0.516029	0.287326	Not Significant	0.149006	-0.114178
ANO7L1	-0.388181	8.70997	0.342234	0.465676	Not Significant	0.976107	-0.35417
ANO7L1-2	-2.53356	5.47674	0.00948201	2.0231	Downregulated	0.616977	-2.05306
ANO8	-0.919868	4.34907	0.622933	0.205559	Not Significant	0.342781	-0.804672
ANO9	-0.695338	2.25518	0.229114	0.639949	Not Significant	0.0603799	-0.623453
ANOS1	-0.288463	5.09638	0.509416	0.292927	Not Significant	0.524077	-0.26237
ANOS2P	0.0549675	4.98656	0.564484	0.248348	Not Significant	0.496641	0.0503209
ANP32A	-0.391997	5.21552	0.724828	0.139765	Not Significant	0.553672	-0.314538
ANP32A-IT1	0.146215	6.98142	0.781724	0.106947	Not Significant	0.878833	0.120744
ANP32AP1	-0.413333	3.86381	0.14798	0.829797	Not Significant	0.243021	-0.404741
ANP32B	0.297305	2.86536	0.733295	0.134721	Not Significant	0.105776	0.285912
ANP32BP1	0.59781	4.28143	0.981865	0.00794825	Not Significant	0.327708	0.528383
ANP32BP3	0.82981	5.89009	0.176823	0.75246	Not Significant	0.708908	0.774431
ANP32D	0.0181845	3.52098	0.712266	0.147358	Not Significant	0.185575	0.0174749
ANP32E	-0.31025	5.94114	0.405153	0.392381	Not Significant	0.71933	-0.298384
ANPEP	0.145127	5.99232	0.787691	0.103644	Not Significant	0.729547	0.131488
ANTKMT	-0.164756	5.0392	0.295242	0.529822	Not Significant	0.509799	-0.142987
ANTXR1	-0.105909	5.93891	0.513982	0.289052	Not Significant	0.718879	-0.0875763
ANTXR2	0.148268	4.89115	0.476513	0.321925	Not Significant	0.472815	0.143638
ANTXRL	-0.265357	3.65242	0.365157	0.437521	Not Significant	0.206266	-0.259984
ANTXRLP1	0.520903	2.0711	0.718616	0.143503	Not Significant	0.0507431	0.478894
ANXA1	-0.359021	3.66962	0.866471	0.0622458	Not Significant	0.209097	-0.352353
ANXA10	-0.413468	6.23508	0.514989	0.288202	Not Significant	0.774707	-0.350456
ANXA11	0.321442	1.61427	0.922073	0.0352349	Not Significant	0.0327443	0.317365
ANXA2	2.47829	4.92089	0.00198119	2.70307	Upregulated	0.480233	2.02733
ANXA2P1	0.543476	6.23948	0.735512	0.13341	Not Significant	0.775473	0.535621
ANXA2P2	0.695344	5.2731	0.937752	0.0279119	Not Significant	0.567854	0.569714
ANXA2P3	-0.290675	6.83057	0.714847	0.145787	Not Significant	0.86183	-0.268557
ANXA2R	-0.319779	1.32799	0.446299	0.350374	Not Significant	0.0247949	-0.305774
ANXA2R-AS1	0.24086	10.8764	0.472193	0.32588	Not Significant	0.997203	0.195742
ANXA2R-OT1	-0.410132	4.09462	0.576092	0.239508	Not Significant	0.287946	-0.40193
ANXA3	0.187516	3.64019	0.705778	0.151332	Not Significant	0.204271	0.173635
ANXA4	-0.501237	3.27742	0.186208	0.730001	Not Significant	0.15154	-0.494132
ANXA5	0.163632	11.1932	0.200933	0.696949	Not Significant	0.997961	0.157727
ANXA6	-0.459254	3.955	0.263395	0.579392	Not Significant	0.260185	-0.414648
ANXA7	2.54053	4.2246	0.0066271	2.17868	Upregulated	0.315311	2.39156
ANXA8	0.167984	7.76208	0.984329	0.00685959	Not Significant	0.940592	0.161628
ANXA8-2	-0.241113	4.76562	0.698718	0.155698	Not Significant	0.441672	-0.193085
ANXA8L1	-0.227151	4.3764	0.327403	0.484918	Not Significant	0.348964	-0.207989
ANXA9	-0.432907	5.2577	0.63887	0.194587	Not Significant	0.564071	-0.396995
AOAH	0.25462	1.96585	0.48569	0.313641	Not Significant	0.0459069	0.218855
AOAH-IT1	0.309089	2.53492	0.861425	0.0647827	Not Significant	0.0783427	0.264155
AOC1	-0.216975	4.01024	0.343736	0.463775	Not Significant	0.270959	-0.183228
AOC2	-0.0841771	4.33966	0.385457	0.414025	Not Significant	0.340664	-0.0738042
AOC3	0.0579563	2.64973	0.484463	0.314739	Not Significant	0.0870446	0.050872
AOC4P	-0.0722314	5.04716	0.837553	0.0769876	Not Significant	0.511788	-0.0598896
AOPEP	-0.161367	7.74997	0.218747	0.660059	Not Significant	0.939912	-0.153261
AOX1	-0.0191097	3.93503	0.872202	0.0593831	Not Significant	0.25636	-0.0184139
AOX3P-AOX2P	-0.430953	2.80395	0.70802	0.149955	Not Significant	0.100106	-0.412313
AP1AR	0.398868	6.95167	0.73107	0.136041	Not Significant	0.875629	0.331942
AP1B1	0.00123801	3.1923	0.928517	0.0322101	Not Significant	0.140916	0.00114977
AP1B1P1	-0.260062	3.53628	0.259627	0.585651	Not Significant	0.187899	-0.253284
AP1G1	-1.28412	7.74975	0.0059074	2.2286	Downregulated	0.939899	-1.26317
AP1G2-AS1	-0.204259	6.14188	0.421257	0.375452	Not Significant	0.758025	-0.173395
AP1M1	0.0311509	9.61127	0.274458	0.561524	Not Significant	0.990159	0.0282355
AP1M2	-0.180708	10.5844	0.338794	0.470064	Not Significant	0.996258	-0.146976
AP1S1	0.559266	4.65434	0.614335	0.211594	Not Significant	0.414436	0.479464
AP1S2	0.187597	5.939	0.582503	0.234702	Not Significant	0.718899	0.150192
AP1S3	0.155449	4.24515	0.961352	0.0171174	Not Significant	0.319766	0.151207
AP2A1	0.0906606	4.78069	0.745322	0.127656	Not Significant	0.445391	0.0775659
AP2A2	0.0641921	6.22425	0.241082	0.617836	Not Significant	0.772811	0.0556987
AP2A2-2	-0.0519803	3.95236	0.571383	0.243073	Not Significant	0.259679	-0.0518747
AP2A2-3	-0.0869531	5.52304	0.821506	0.0853892	Not Significant	0.627858	-0.0741314
AP2B1	0.243262	2.2497	0.536833	0.270161	Not Significant	0.0600698	0.215465
AP2M1	-0.123377	11.0393	0.269743	0.569049	Not Significant	0.997622	-0.112322
AP2S1	0.525346	7.33458	0.617906	0.209078	Not Significant	0.911701	0.497677
AP3B1	-0.181135	8.95141	0.78092	0.107394	Not Significant	0.981135	-0.174795
AP3B2	0.0649391	2.10383	0.63235	0.199042	Not Significant	0.0523434	0.0544573
AP3D1	-0.189996	8.8703	0.890442	0.0503942	Not Significant	0.979574	-0.177712
AP3M1	0.13253	5.86908	0.866867	0.0620477	Not Significant	0.704554	0.120186
AP3M2	-0.10148	2.89273	0.631613	0.199549	Not Significant	0.108392	-0.099219
AP3S1	0.360411	6.60438	0.999941	2.566e-05	Not Significant	0.83263	0.355927
AP3S2	0.0155837	3.75947	0.436973	0.359546	Not Significant	0.224344	0.0130566
AP4B1	0.268362	5.14913	0.216654	0.664234	Not Significant	0.537213	0.217886
AP4B1-AS1	-0.0697202	4.24055	0.874383	0.0582984	Not Significant	0.318765	-0.0577389
AP4E1	-0.21176	5.73947	0.947499	0.0234212	Not Significant	0.676879	-0.1759
AP4M1	-0.139586	6.52015	0.41294	0.384113	Not Significant	0.820561	-0.113308
AP4S1	-0.79569	3.19876	0.115399	0.937798	Not Significant	0.1417	-0.657669
AP5B1	-0.0435491	2.39043	0.65212	0.185672	Not Significant	0.0685249	-0.0405864
AP5S1	-0.0388019	7.46527	0.730605	0.136318	Not Significant	0.921671	-0.0369596
AP5Z1	0.14244	4.5374	0.999188	0.000352866	Not Significant	0.386369	0.121072
APAF1	2.83579	5.91351	0.00732054	2.13546	Upregulated	0.713717	2.49918
APBA1	-0.0868118	4.53358	0.413605	0.383415	Not Significant	0.385465	-0.0825113
APBA1-2	-0.102707	8.37013	0.8047	0.094366	Not Significant	0.966758	-0.0825911
APBA2	-0.0113937	5.44409	0.394298	0.404175	Not Significant	0.609232	-0.0101852
APBA2-2	0.215599	6.64115	0.322418	0.49158	Not Significant	0.837692	0.189115
APBA2-3	0.0314517	7.68266	0.161258	0.792479	Not Significant	0.935996	0.025397
APBA3	0.103027	6.42085	0.423747	0.372894	Not Significant	0.805471	0.0946464
APBB1	0.234541	2.65156	0.402715	0.395002	Not Significant	0.0871895	0.202903
APBB1IP	0.0546788	4.62581	0.810742	0.0911171	Not Significant	0.40753	0.0543378
APBB2	0.0390104	4.96892	0.434937	0.361574	Not Significant	0.492232	0.0376808
APBB3	0.131931	6.33713	0.840774	0.0753205	Not Significant	0.792017	0.119059
APC	0.412858	5.13534	0.856112	0.0674692	Not Significant	0.533784	0.380871
APC2	1.45615	5.39311	0.00712354	2.1473	Upregulated	0.597031	1.34616
APCDD1	0.0678987	1.7035	0.50121	0.299981	Not Significant	0.0356915	0.0640135
APCDD1L	0.55448	2.25254	0.349088	0.457065	Not Significant	0.0602303	0.469973
APCDD1L-DT	0.213787	4.80531	0.794933	0.0996696	Not Significant	0.45148	0.201472
APCS	-1.64071	5.39582	0.00714821	2.1458	Downregulated	0.597683	-1.43588
APEH	-0.435727	6.32237	0.846449	0.072399	Not Significant	0.789576	-0.406584
APELA	0.442947	5.06516	0.805986	0.0936726	Not Significant	0.516284	0.356179
APEX1	-0.329546	4.21312	0.750934	0.124398	Not Significant	0.31284	-0.326959
APEX1-2	-0.242971	7.9961	0.865577	0.0626944	Not Significant	0.952398	-0.223508
APEX2	0.495042	4.83855	0.584928	0.232898	Not Significant	0.459725	0.396916
APH1A	0.0209976	4.21939	0.793641	0.100376	Not Significant	0.314189	0.0181117
APH1B	-0.138561	4.89746	0.445709	0.350949	Not Significant	0.474388	-0.125497
API5	-0.0742236	2.51569	0.134609	0.870927	Not Significant	0.0769657	-0.070733
API5P1	-0.584431	4.34442	0.260693	0.583871	Not Significant	0.341734	-0.472406
API5P2	0.0928012	5.00424	0.724689	0.139848	Not Significant	0.501059	0.0894396
APIP	-0.337168	2.22449	0.580801	0.235973	Not Significant	0.0586622	-0.270771
APLF	-0.130482	5.5969	0.55018	0.259495	Not Significant	0.644948	-0.119344
APLN	-0.0180719	7.84301	0.855853	0.067601	Not Significant	0.944956	-0.0162692
APLP1	0.15052	5.49862	0.327425	0.484888	Not Significant	0.622134	0.13772
APLP2	0.691169	3.24613	0.865023	0.0629725	Not Significant	0.14756	0.669263
APMAP	0.0822335	6.5961	0.764847	0.116425	Not Significant	0.831472	0.0683602
APOA1	0.523419	6.7885	0.140211	0.853219	Not Significant	0.856743	0.422158
APOA1-AS	0.31743	5.12387	0.988311	0.00510644	Not Significant	0.530929	0.293271
APOA2	-0.176615	7.11325	0.360666	0.442895	Not Significant	0.892184	-0.168312
APOA4	-0.507837	7.2016	0.762537	0.117739	Not Significant	0.900393	-0.485494
APOA5	0.0165021	1.51657	0.645468	0.190125	Not Significant	0.0297873	0.0146312
APOB	-0.442684	4.8481	0.54623	0.262625	Not Significant	0.462097	-0.375214
APOB-2	-0.0257516	5.35219	0.716977	0.144495	Not Significant	0.587149	-0.0244857
APOBEC2	-0.17438	6.00727	0.293521	0.532361	Not Significant	0.732486	-0.162686
APOBEC3A	-0.0556452	3.54822	0.786188	0.104473	Not Significant	0.189729	-0.0499114
APOBEC3A_B	0.113422	9.1842	0.885537	0.0527932	Not Significant	0.984994	0.109907
APOBEC3B	-0.260191	1.41222	0.94419	0.0249408	Not Significant	0.0269151	-0.220592
APOBEC3B-AS1	-0.38047	7.88115	0.541926	0.26606	Not Significant	0.946907	-0.311568
APOBEC3C	0.168958	4.12456	0.129054	0.889228	Not Significant	0.294123	0.167802
APOBEC3D	0.0149435	4.28594	0.749011	0.125512	Not Significant	0.328703	0.0131804
APOBEC3F	0.126367	5.21442	0.94098	0.0264197	Not Significant	0.5534	0.102534
APOBEC3G	-0.209757	4.10604	0.346178	0.4607	Not Significant	0.290294	-0.167974
APOBEC3H	-0.207504	4.3566	0.5528	0.257432	Not Significant	0.344478	-0.190682
APOBEC4	0.117724	3.37595	0.139224	0.856285	Not Significant	0.164647	0.0948563
APOBR	-0.109413	5.30287	0.530808	0.275063	Not Significant	0.575143	-0.0912539
APOC1	-0.618682	7.74158	0.643296	0.191589	Not Significant	0.939436	-0.51427
APOC2	-0.0117865	5.23709	0.898082	0.0466842	Not Significant	0.558997	-0.0106322
APOC3	-0.0181081	5.69926	0.856649	0.0671971	Not Significant	0.668024	-0.0150299
APOC4	0.0883277	3.38696	0.480621	0.318197	Not Significant	0.166167	0.0853082
APOC4-APOC2	-0.0931768	3.84798	0.754668	0.122244	Not Significant	0.24012	-0.0809931
APOD	-0.170976	3.43563	0.610325	0.214439	Not Significant	0.17302	-0.170826
APOE	-0.490836	1.24592	0.944606	0.0247495	Not Significant	0.022886	-0.489681
APOF	-0.116631	7.19539	0.527936	0.277419	Not Significant	0.899835	-0.108697
APOH	0.374583	1.70698	0.127641	0.894011	Not Significant	0.0358113	0.346768
APOL1	0.14846	6.01067	0.75886	0.119838	Not Significant	0.733151	0.143309
APOL2	-0.00549196	7.60702	0.751586	0.124021	Not Significant	0.931312	-0.00542578
APOL3	-0.0115114	5.81269	0.186701	0.728853	Not Significant	0.692682	-0.0100939
APOL4	0.232187	4.85626	0.809082	0.0920076	Not Significant	0.464126	0.230527
APOL5	0.382256	3.1128	0.134455	0.871424	Not Significant	0.131564	0.339384
APOL5-2	0.4719	7	0.504921	0.296776	Not Significant	0.880797	0.438886
APOL6	-0.331284	5.4472	0.970937	0.012809	Not Significant	0.609973	-0.320294
APOLD1	-0.0961117	3.94044	0.715183	0.145583	Not Significant	0.257394	-0.0874358
APOM	0.0314761	2.5338	0.774455	0.111004	Not Significant	0.0782617	0.0290674
APOM-2	-0.00471264	3.8768	0.766524	0.115474	Not Significant	0.245419	-0.00387633
APOM-3	-0.0852281	5.31854	0.281338	0.550771	Not Significant	0.578969	-0.0786438
APOM-4	-0.0890685	6.04973	0.248562	0.604566	Not Significant	0.740723	-0.0757936
APOM-5	-0.355168	7.20725	0.771246	0.112807	Not Significant	0.900899	-0.294098
APOM-6	-0.0368044	2.8408	0.960007	0.0177256	Not Significant	0.103474	-0.0310362
APOM-7	-0.0568279	3.34766	0.604965	0.21827	Not Significant	0.160793	-0.0489264
APOO	0.204596	5.21917	0.38518	0.414336	Not Significant	0.554573	0.173677
APOOL	-0.000939355	6.8512	0.732864	0.134976	Not Significant	0.864267	-0.000826003
APOOP1	0.217536	5.35602	0.588403	0.230325	Not Significant	0.588077	0.183042
APOOP2	-0.525158	3.52524	0.289364	0.538555	Not Significant	0.18622	-0.454101
APOOP3	-0.0394512	5.69482	0.442691	0.353899	Not Significant	0.667039	-0.0342412
APOOP4	-0.202961	4.41926	0.4153	0.381638	Not Significant	0.358761	-0.191097
APOOP5	0.226713	4.44622	0.351159	0.454496	Not Significant	0.364988	0.216148
APP	1.75315	5.99343	1e-10	10.1827	Upregulated	0.729765	1.50277
APP	-0.361266	2.27293	0.359338	0.444497	Not Significant	0.0613947	-0.349773
APP	-0.173558	4.11651	0.897113	0.0471529	Not Significant	0.292454	-0.16099
APPAT	0.35689	9.43427	0.828581	0.0816651	Not Significant	0.988275	0.332348
APPAT-2	-0.221252	3.07663	0.787163	0.103935	Not Significant	0.127486	-0.192388
APPBP2	-0.260505	5.69923	0.384687	0.414892	Not Significant	0.668017	-0.234109
APPL1	-0.00620814	7.18833	0.794403	0.0999593	Not Significant	0.899197	-0.00535747
APPL2	0.33834	1.63506	0.709774	0.14888	Not Significant	0.0334094	0.328663
APRG1	0.149016	5.00458	0.283536	0.547393	Not Significant	0.501144	0.135947
APRT	0.0260623	5.1299	0.248522	0.604635	Not Significant	0.532429	0.0218803
APTR	0.014126	7.25087	0.87753	0.0567382	Not Significant	0.904726	0.0140048
APTX	0.211053	3.82577	0.282671	0.548718	Not Significant	0.236091	0.185537
AQP1	-0.194433	5.44352	0.772604	0.112043	Not Significant	0.609096	-0.170202
AQP10	0.67536	3.01661	0.47715	0.321345	Not Significant	0.120958	0.641763
AQP11	0.286285	6.39391	0.176333	0.753667	Not Significant	0.801216	0.283197
AQP12A	0.0344437	6.79649	0.735203	0.133592	Not Significant	0.857721	0.0318121
AQP12B	0.161063	1.75216	0.498505	0.30233	Not Significant	0.0374047	0.154185
AQP2	0.406764	5.00361	0.389291	0.409725	Not Significant	0.500902	0.382164
AQP3	0.107943	7.05336	0.671417	0.173007	Not Significant	0.886287	0.0977486
AQP4	-0.0404732	3.34505	0.736992	0.132537	Not Significant	0.160441	-0.0334557
AQP4-AS1	0.196995	7.65062	0.14912	0.826464	Not Significant	0.934049	0.180477
AQP5	-0.121191	4.62504	0.706209	0.151067	Not Significant	0.407342	-0.105894
AQP5-AS1	0.432525	2.40256	0.162843	0.78823	Not Significant	0.0693034	0.395465
AQP6	0.25593	2.95253	0.892863	0.049215	Not Significant	0.114308	0.216648
AQP7	-0.152303	2.90088	0.254156	0.594899	Not Significant	0.109183	-0.149001
AQP7B	-0.486833	5.54723	0.559821	0.251951	Not Significant	0.633492	-0.451999
AQP7P1	-0.0663002	4.51773	0.901395	0.0450848	Not Significant	0.381716	-0.0571646
AQP7P3	-0.360831	7.226	0.379102	0.421244	Not Significant	0.90256	-0.336444
AQP8	-0.0865559	0.825946	0.296043	0.528645	Not Significant	0.0151565	-0.0806115
AQP9	-0.401988	5.51589	0.812714	0.0900621	Not Significant	0.626187	-0.360329
AQR	-0.0196134	2.91961	0.784643	0.105328	Not Significant	0.111018	-0.017014
AR	-0.323465	4.02825	0.932954	0.0301398	Not Significant	0.274531	-0.28088
ARAF	-0.242168	6.25024	0.884636	0.0532356	Not Significant	0.777342	-0.196902
ARAP1	0.119633	4.15071	0.917022	0.0376203	Not Significant	0.299583	0.102629
ARAP1-AS2	-0.723004	6.43252	0.412921	0.384133	Not Significant	0.807294	-0.633147
ARAP2	-0.398658	8.00546	0.97633	0.0104035	Not Significant	0.95282	-0.326474
ARAP3	-0.177289	4.4922	0.936139	0.0286599	Not Significant	0.375709	-0.151045
ARC	-2.71302	5.36672	0.00436329	2.36019	Downregulated	0.590666	-2.55211
ARCN1	0.115395	2.76535	0.310369	0.508122	Not Significant	0.0966814	0.110343
AREG	0.20625	6.58764	0.433502	0.363009	Not Significant	0.830283	0.179712
AREL1	-0.039879	2.67993	0.694055	0.158606	Not Significant	0.089474	-0.0361213
ARF1	-0.193988	2.50857	0.168336	0.773823	Not Significant	0.0764608	-0.175571
ARF3	0.0976175	7.60329	0.748095	0.126043	Not Significant	0.931073	0.0841674
ARF4	-0.0557056	4.19483	0.595078	0.225426	Not Significant	0.308922	-0.0545159
ARF4-AS1	0.154354	5.00164	0.921366	0.0355679	Not Significant	0.500411	0.150555
ARF4P1	-2.50773	5.66396	0.00753049	2.12318	Downregulated	0.66015	-2.09485
ARF4P2	-0.31679	3.75045	0.162055	0.790339	Not Significant	0.222779	-0.293893
ARF4P3	2.03857	2.57797	0.00551978	2.25808	Upregulated	0.081508	1.81371
ARF4P4	0.370123	7.207	0.169568	0.770655	Not Significant	0.900876	0.309024
ARF4P5	0.455008	2.73787	0.919858	0.0362794	Not Significant	0.0943079	0.409754
ARF5	0.15263	4.22296	0.824349	0.0838888	Not Significant	0.314958	0.133419
ARF6	-1.82905	6.46528	0.00147435	2.8314	Downregulated	0.812339	-1.6172
ARFGAP1	-0.378415	5.81721	0.358539	0.445463	Not Significant	0.693645	-0.304431
ARFGAP2	-0.204964	4.50003	0.578718	0.237533	Not Significant	0.377548	-0.198826
ARFGAP3	0.0886067	7.61889	0.31566	0.50078	Not Significant	0.932067	0.0749204
ARFGEF1	-0.465565	6.62119	0.105153	0.978177	Not Significant	0.834959	-0.435915
ARFGEF1-DT	-0.275273	5.38378	0.169177	0.771659	Not Significant	0.594784	-0.240594
ARFGEF2	0.291935	6.94335	0.440688	0.355868	Not Significant	0.87472	0.291785
ARFGEF3	-2.80613	3.02564	0.00335627	2.47414	Downregulated	0.121921	-2.48109
ARFIP1	-0.528124	6.72037	0.972558	0.0120846	Not Significant	0.848176	-0.438667
ARFIP2	-0.292095	5.38998	0.132139	0.878969	Not Significant	0.596278	-0.265249
ARFRP1	-0.455772	5.19338	0.342873	0.464866	Not Significant	0.548195	-0.406981
ARG1	-0.302621	7.43345	0.451793	0.345061	Not Significant	0.919343	-0.259897
ARG2	0.285914	3.42448	0.635532	0.196862	Not Significant	0.171431	0.280926
ARGFX	-0.727491	6.24773	0.338168	0.470867	Not Significant	0.776907	-0.632083
ARGFXP1	0.358522	6.82524	0.665679	0.176735	Not Significant	0.861194	0.322469
ARGFXP2	-0.40748	1.96116	0.556308	0.254684	Not Significant	0.0457018	-0.405825
ARGLU1	0.0947263	4.87826	0.525606	0.27934	Not Significant	0.469603	0.0914383
ARHGAP1	0.0785698	7.9357	0.54054	0.267173	Not Significant	0.949583	0.0751615
ARHGAP10	0.318011	4.78372	0.352218	0.453188	Not Significant	0.44614	0.274255
ARHGAP11A	0.0364586	5.83279	0.765013	0.116331	Not Significant	0.696945	0.0307314
ARHGAP11A-2	0.299069	2.64828	0.951229	0.0217151	Not Significant	0.0869292	0.282289
ARHGAP11A-3	0.22318	4.50733	0.137578	0.861452	Not Significant	0.379265	0.221239
ARHGAP11A-4	0.348127	4.04605	0.681295	0.166665	Not Significant	0.278091	0.297043
ARHGAP11A-DT	-0.240636	5.78855	0.412487	0.38459	Not Significant	0.68752	-0.238285
ARHGAP11A-DT-2	-0.00630441	8.14058	0.932058	0.0305571	Not Significant	0.958536	-0.00580957
ARHGAP11A-DT-3	0.0913271	5.79774	0.368109	0.434023	Not Significant	0.68949	0.0749241
ARHGAP11A-DT-4	0.0734356	6.45253	0.826782	0.082609	Not Significant	0.810387	0.0717818
ARHGAP11A-SCG5-2	-0.264942	0.742532	0.844121	0.0735955	Not Significant	0.0139604	-0.240696
ARHGAP11A-SCG5-3	0.548432	4.61021	0.137403	0.862004	Not Significant	0.403769	0.501147
ARHGAP11A-SCG5-4	0.0533766	5.34918	0.480268	0.318516	Not Significant	0.586418	0.0458924
ARHGAP11B	-0.193751	6.98883	0.100284	0.998769	Not Significant	0.879619	-0.16761
ARHGAP11B-2	0.146482	3.4348	0.199748	0.699517	Not Significant	0.172902	0.143085
ARHGAP11B-3	-0.0405889	5.7353	0.53961	0.26792	Not Significant	0.675967	-0.0342803
ARHGAP11B-4	-0.382297	3.86813	0.342264	0.465639	Not Significant	0.243815	-0.344772
ARHGAP11B-DT	-0.0929576	6.40226	0.722987	0.14087	Not Significant	0.802542	-0.0749307
ARHGAP11B-DT-2	-0.449217	6.83428	0.509757	0.292636	Not Significant	0.86227	-0.440592
ARHGAP11B-DT-3	-0.0511794	3.89902	0.834324	0.0786651	Not Significant	0.249557	-0.0450424
ARHGAP11B-DT-4	-0.0601645	5.87159	0.223836	0.65007	Not Significant	0.705077	-0.0505781
ARHGAP12	0.250213	4.37586	0.889749	0.0507323	Not Significant	0.34884	0.201448
ARHGAP15	-0.342098	4.51292	0.960048	0.0177068	Not Significant	0.380581	-0.319487
ARHGAP15-AS1	0.139535	5.77191	0.874106	0.0584358	Not Significant	0.683935	0.124463
ARHGAP17	-0.103419	3.70185	0.93306	0.0300903	Not Significant	0.214476	-0.0974568
ARHGAP17-2	-0.0947443	1.15357	0.503562	0.297947	Not Significant	0.0209093	-0.0915666
ARHGAP18	0.0220644	6.24035	0.411785	0.385329	Not Significant	0.775624	0.0208451
ARHGAP19	-0.430085	5.85082	0.266567	0.574194	Not Significant	0.700739	-0.418471
ARHGAP19-SLIT1	0.374845	8.1051	0.476351	0.322073	Not Significant	0.957103	0.324267
ARHGAP20	-0.060816	1.98315	0.615059	0.211083	Not Significant	0.0466705	-0.0575936
ARHGAP21	-0.132031	9.09131	0.419452	0.377318	Not Significant	0.983558	-0.110619
ARHGAP22	0.602152	2.13392	0.744217	0.1283	Not Significant	0.053856	0.502196
ARHGAP22-IT1	-0.348613	0.976037	0.78332	0.106061	Not Significant	0.0175678	-0.332695
ARHGAP23	0.0546966	7.70778	0.944314	0.0248837	Not Significant	0.937484	0.0497401
ARHGAP23-2	0.429089	4.04414	0.200402	0.698099	Not Significant	0.277709	0.426489
ARHGAP23P1	-2.57397	4.94889	0.00865536	2.06272	Downregulated	0.487226	-2.23409
ARHGAP24	0.616051	5.11091	0.563535	0.249079	Not Significant	0.527698	0.59873
ARHGAP25	0.584003	2.98674	0.393127	0.405467	Not Significant	0.117818	0.522273
ARHGAP26	-0.161379	2.24541	0.476331	0.322091	Not Significant	0.0598279	-0.130743
ARHGAP26-AS1	-0.249022	5.05827	0.26485	0.576999	Not Significant	0.514563	-0.205942
ARHGAP26-IT1	0.00958393	2.66066	0.804037	0.0947242	Not Significant	0.0879171	0.00779716
ARHGAP27	-0.159404	2.90778	0.131699	0.880418	Not Significant	0.109855	-0.149845
ARHGAP27-2	-0.333578	4.78733	0.472065	0.325998	Not Significant	0.447031	-0.317155
ARHGAP27-3	-0.333549	6.03329	0.401128	0.396717	Not Significant	0.737553	-0.271251
ARHGAP27P1	0.319829	5.41342	0.181698	0.740651	Not Significant	0.601907	0.283848
ARHGAP27P1-BPTFP1-KPNA2P3	-0.11655	0.503007	0.193544	0.71322	Not Significant	0.0110197	-0.11133
ARHGAP27P2	-0.221462	7.14586	0.978716	0.00934332	Not Significant	0.895281	-0.207422
ARHGAP28	0.286134	6.90833	0.442983	0.353613	Not Significant	0.870831	0.266347
ARHGAP28-AS1	-0.358674	5.33541	0.126185	0.898993	Not Significant	0.583076	-0.33651
ARHGAP29	0.0742489	6.46566	0.40095	0.39691	Not Significant	0.812397	0.0645561
ARHGAP29-AS1	0.0564109	4.23567	0.531955	0.274125	Not Significant	0.317707	0.0472231
ARHGAP30	0.243992	3.76202	0.730855	0.136169	Not Significant	0.224788	0.201246
ARHGAP31	0.215245	5.56009	0.602741	0.219869	Not Significant	0.636474	0.181851
ARHGAP31-AS1	-0.193341	4.09926	0.992331	0.00334346	Not Significant	0.288899	-0.183582
ARHGAP32	0.10766	0	0.963987	0.0159287	Not Significant	0.00669285	0.099183
ARHGAP33	2.39139	3.1012	0.00621627	2.20647	Upregulated	0.130245	1.96532
ARHGAP35	-0.339236	8.00547	0.882935	0.0540711	Not Significant	0.952821	-0.300621
ARHGAP36	0.281838	4.17568	0.269608	0.569267	Not Significant	0.304847	0.245152
ARHGAP39	0.295782	4.27296	0.717424	0.144224	Not Significant	0.325845	0.271005
ARHGAP4	-0.0688386	0.258229	0.238826	0.621919	Not Significant	0.00864775	-0.0554564
ARHGAP40	0.00447042	3.97398	0.243178	0.614075	Not Significant	0.263856	0.00357973
ARHGAP42	-0.528074	3.7395	0.985244	0.00645614	Not Significant	0.220888	-0.497448
ARHGAP42-AS1	-0.485484	5.67025	0.49001	0.309795	Not Significant	0.66156	-0.484723
ARHGAP42P1	-0.0765003	7.03044	0.142862	0.845082	Not Significant	0.883956	-0.0706474
ARHGAP42P2	0.0324701	2.93607	0.87617	0.0574115	Not Significant	0.112652	0.0323323
ARHGAP42P2-2	0.0651001	4.8186	0.524174	0.280525	Not Significant	0.454774	0.052993
ARHGAP42P4	-0.146264	2.37963	0.879692	0.0556692	Not Significant	0.0678387	-0.144777
ARHGAP44	-0.490727	4.10977	0.726888	0.138532	Not Significant	0.291063	-0.398105
ARHGAP44-AS1	-0.0291923	5.27907	0.996377	0.00157647	Not Significant	0.569319	-0.0286878
ARHGAP45	0.057188	6.28011	0.781884	0.106857	Not Significant	0.782469	0.0470315
ARHGAP5	-0.0293523	4.56759	0.423965	0.37267	Not Significant	0.39355	-0.0249103
ARHGAP5-AS1	-2.02635	5.06817	0.00695049	2.15798	Downregulated	0.517035	-1.69544
ARHGAP6	-0.297967	8.21269	0.848391	0.0714039	Not Significant	0.961309	-0.289971
ARHGAP8	-0.0564707	8.32929	0.419975	0.376777	Not Significant	0.96542	-0.0534646
ARHGAP9	0.309548	2.82122	0.483231	0.315846	Not Significant	0.101673	0.282414
ARHGDIA	0.136289	3.99969	0.950361	0.0221112	Not Significant	0.268881	0.124249
ARHGDIB	-0.0253215	4.7701	0.807295	0.0929678	Not Significant	0.442776	-0.0210272
ARHGEF1	-0.26321	3.27923	0.367469	0.434779	Not Significant	0.151772	-0.22329
ARHGEF10	2.78239	4.49486	0.00389161	2.40987	Upregulated	0.376334	2.29757
ARHGEF10-2	0.286456	2.65963	0.538158	0.26909	Not Significant	0.0878339	0.242124
ARHGEF10L	-0.0173887	7.26457	0.833412	0.0791403	Not Significant	0.9059	-0.016216
ARHGEF11	-0.256758	6.19031	0.926135	0.0333257	Not Significant	0.766797	-0.24389
ARHGEF12	0.605304	0.294427	0.545069	0.263548	Not Significant	0.00896366	0.583797
ARHGEF15	-0.0917572	3.16841	0.962624	0.0165434	Not Significant	0.138049	-0.0784843
ARHGEF16	0.107747	7.32812	0.396808	0.401419	Not Significant	0.911179	0.100801
ARHGEF17	0.195123	4.79202	0.153279	0.814518	Not Significant	0.448192	0.158248
ARHGEF17-AS1	0.0352636	8.16744	0.421003	0.375715	Not Significant	0.95959	0.0313469
ARHGEF18	-0.0417562	3.03596	0.768781	0.114198	Not Significant	0.123031	-0.0388942
ARHGEF19	-0.0768158	4.18648	0.298495	0.525063	Not Significant	0.307142	-0.0710282
ARHGEF19-2	-0.191105	6.67645	0.962463	0.0166159	Not Significant	0.842434	-0.187258
ARHGEF2	-0.200483	3.24071	0.47606	0.322338	Not Significant	0.14688	-0.164971
ARHGEF25	-0.322998	2.25665	0.929964	0.031534	Not Significant	0.0604635	-0.300455
ARHGEF26	0.0166659	3.23307	0.117413	0.930283	Not Significant	0.145925	0.0155914
ARHGEF26-2	0.375641	5.31301	0.905104	0.0433016	Not Significant	0.57762	0.358442
ARHGEF26-AS1	-0.0831767	6.65612	0.300161	0.522646	Not Significant	0.839716	-0.0686828
ARHGEF28	0.252401	6.54076	0.644111	0.191039	Not Significant	0.823575	0.233738
ARHGEF2-AS1	-0.0915715	7.20079	0.695514	0.157694	Not Significant	0.90032	-0.0837761
ARHGEF2-AS2	-0.0704087	4.90898	0.155897	0.807161	Not Significant	0.47726	-0.0572077
ARHGEF3	0.135926	1.63826	0.460965	0.336332	Not Significant	0.0335128	0.115863
ARHGEF33	0.0053398	6.04644	0.325888	0.486931	Not Significant	0.74009	0.00524055
ARHGEF34P	-0.294193	4.33976	0.340211	0.468252	Not Significant	0.340686	-0.265181
ARHGEF34P-2	-0.0786024	3.90963	0.249633	0.602698	Not Significant	0.251548	-0.0782592
ARHGEF35	0.011185	6.04001	0.423073	0.373585	Not Significant	0.738852	0.00967056
ARHGEF35-2	0.0709887	3.10183	0.278768	0.554757	Not Significant	0.130316	0.0573555
ARHGEF35-AS1	0.287461	5.89745	0.860098	0.0654519	Not Significant	0.710424	0.249182
ARHGEF35-AS1-2	0.427594	1.26054	0.101035	0.995528	Not Significant	0.0232151	0.411352
ARHGEF37	-0.269533	7.49564	0.631647	0.199525	Not Significant	0.923836	-0.229235
ARHGEF38	0.268775	2.3991	0.713845	0.146396	Not Significant	0.0690805	0.2245
ARHGEF38-IT1	-0.1676	3.24573	0.557111	0.254058	Not Significant	0.14751	-0.146411
ARHGEF39	0.226548	4.70811	0.180035	0.744643	Not Significant	0.427542	0.190535
ARHGEF3-AS1	-0.210016	4.63611	0.560665	0.251296	Not Significant	0.410018	-0.196851
ARHGEF4	-0.223924	4.60284	0.864666	0.0631518	Not Significant	0.401994	-0.19685
ARHGEF40	-0.010657	8.50915	0.29113	0.535912	Not Significant	0.970947	-0.0100326
ARHGEF5	-0.267485	6.03059	0.91855	0.0368971	Not Significant	0.73703	-0.251034
ARHGEF5-2	-0.344178	4.84196	0.239475	0.62074	Not Significant	0.460571	-0.303963
ARHGEF6	-0.376693	5.44362	0.509101	0.293196	Not Significant	0.609122	-0.375779
ARHGEF7	0.175849	4.14578	0.353491	0.451622	Not Significant	0.298548	0.172774
ARHGEF7-AS1	0.00224297	3.81791	0.149049	0.826672	Not Significant	0.234676	0.00197673
ARHGEF7-AS2	-0.103166	5.44028	0.475726	0.322643	Not Significant	0.608325	-0.103031
ARHGEF9	0.0983522	4.34693	0.194478	0.711129	Not Significant	0.342298	0.0845926
ARHGEF9-IT1	-0.406371	4.54122	0.267973	0.57191	Not Significant	0.387275	-0.379271
ARID1A	0.191541	1.11914	0.31684	0.49916	Not Significant	0.0202159	0.174327
ARID1B	0.0184746	2.17464	0.332005	0.478856	Not Significant	0.0559688	0.0161521
ARID2	-0.281523	2.81062	0.199638	0.699756	Not Significant	0.100708	-0.272333
ARID3A	0.319555	2.29593	0.350838	0.454893	Not Significant	0.0627335	0.306953
ARID3B	-0.417436	5.18411	0.119882	0.921244	Not Significant	0.545898	-0.402614
ARID3C	0.32118	7.85461	0.679821	0.167605	Not Significant	0.945557	0.317166
ARID4A	0.295001	5.44631	0.904836	0.0434299	Not Significant	0.609761	0.28308
ARID4B	2.60168	5.4383	0.00781986	2.1068	Upregulated	0.607854	2.28273
ARID5A	0.0153491	6.32092	0.904383	0.0436474	Not Significant	0.789335	0.014362
ARID5B	-0.159522	4.67494	0.321834	0.492368	Not Significant	0.419444	-0.137139
ARIH1	-0.202341	1.13526	0.322354	0.491667	Not Significant	0.0205376	-0.20027
ARIH2	-0.211173	9.26529	0.785785	0.104696	Not Significant	0.986147	-0.17465
ARIH2OS	-0.301962	3.08788	0.679882	0.167566	Not Significant	0.128743	-0.26583
ARIH2P1	0.138967	4.56878	0.669749	0.174088	Not Significant	0.393835	0.111493
ARK2C	-1.94813	0	0.0045912	2.33807	Downregulated	0.00669285	-1.80379
ARK2N	-0.224571	4.40806	0.520198	0.283831	Not Significant	0.356189	-0.204226
ARL1	0.120159	8.78316	0.384328	0.415297	Not Significant	0.977755	0.114677
ARL10	0.0250106	2.7856	0.346661	0.460095	Not Significant	0.0984648	0.0213832
ARL11	0.133798	6.40745	0.829484	0.081192	Not Significant	0.803363	0.131905
ARL13A	-0.150194	10.4186	0.325728	0.487145	Not Significant	0.995586	-0.138977
ARL13B	-0.336033	2.84297	0.818089	0.0871995	Not Significant	0.103677	-0.328407
ARL14	-0.1394	2.55	0.122124	0.9132	Not Significant	0.0794386	-0.125446
ARL14EP	-0.0972769	4.70223	0.909119	0.0413794	Not Significant	0.426104	-0.0811136
ARL14EP-DT	0.345561	2.87156	0.724553	0.13993	Not Significant	0.106363	0.341532
ARL14EPL	-0.631861	3.36132	0.26028	0.58456	Not Significant	0.162644	-0.542788
ARL14EPP1	0.0203841	4.2964	0.111598	0.952344	Not Significant	0.331013	0.0184927
ARL15	-0.155995	7.7136	0.964622	0.0156429	Not Significant	0.937824	-0.15281
ARL16	-0.326206	5.37983	0.220365	0.656858	Not Significant	0.593831	-0.268369
ARL17A	0.456442	3.30656	0.80187	0.0958962	Not Significant	0.155324	0.434952
ARL17A-2	0.0939903	6.13591	0.129649	0.887232	Not Significant	0.756929	0.091067
ARL17B	0.0148904	7.47374	0.511779	0.290917	Not Significant	0.922281	0.0121391
ARL2	0.130529	6.07773	0.151399	0.819878	Not Significant	0.746065	0.110313
ARL2BP	0.327585	5.58324	0.422087	0.374598	Not Significant	0.641814	0.320136
ARL2BPP2	-0.160601	6.38154	0.10723	0.969684	Not Significant	0.799238	-0.142754
ARL2BPP3	0.0800746	7.63938	0.836299	0.0776383	Not Significant	0.933354	0.0743537
ARL2BPP4	0.32109	4.07017	0.495031	0.305367	Not Significant	0.28296	0.301658
ARL2BPP7	-0.137251	5.08336	0.998797	0.000522924	Not Significant	0.520829	-0.114552
ARL2BPP8	0.159667	6.45955	0.626958	0.202762	Not Significant	0.811463	0.133369
ARL2BPP9	-0.107117	1.96201	0.962812	0.0164585	Not Significant	0.0457388	-0.0950644
ARL2-SNX15	1.89514	5.80342	0.00325352	2.48765	Upregulated	0.690706	1.57772
ARL3	0.0373538	6.39789	0.253801	0.595507	Not Significant	0.801849	0.0345021
ARL4A	-0.209563	4.12876	0.1304	0.884722	Not Significant	0.294996	-0.172205
ARL4AP3	-0.037175	5.444	0.614967	0.211148	Not Significant	0.609212	-0.0313942
ARL4AP5	-0.277459	0.74282	0.740533	0.130455	Not Significant	0.0139644	-0.275339
ARL4C	0.124862	6.44555	0.391491	0.407278	Not Significant	0.809313	0.110654
ARL4D	-0.0723407	5.62262	0.769643	0.113711	Not Significant	0.650814	-0.0665025
ARL5A	-0.36962	3.19882	0.530046	0.275687	Not Significant	0.141707	-0.322745
ARL5B	-0.257053	2.41201	0.773645	0.111459	Not Significant	0.0699151	-0.20639
ARL5C	0.49134	3.55242	0.558512	0.252967	Not Significant	0.190375	0.460413
ARL6	0.586562	4.07313	0.627027	0.202714	Not Significant	0.283561	0.497544
ARL6IP1	0.0431205	5.22794	0.276002	0.559087	Not Significant	0.55674	0.038646
ARL6IP1P1	-0.495746	8.57668	0.335452	0.474369	Not Significant	0.972792	-0.45746
ARL6IP1P2	0.273522	9.59994	0.862926	0.0640262	Not Significant	0.990048	0.263442
ARL6IP1P3	-0.00781216	3.2432	0.782642	0.106437	Not Significant	0.147191	-0.00755902
ARL6IP4	0.158895	5.33739	0.303013	0.518538	Not Significant	0.583555	0.129465
ARL6IP5	0.182131	4.49125	0.514436	0.288669	Not Significant	0.375487	0.154534
ARL6IP6	0.471807	6.66242	0.34385	0.463631	Not Significant	0.840563	0.466471
ARL8A	0.128815	7.48913	0.130014	0.886011	Not Significant	0.923376	0.110488
ARL8B	-0.0258347	4.32251	0.887536	0.0518141	Not Significant	0.336823	-0.0256341
ARL9	-0.13175	4.6993	0.211941	0.673785	Not Significant	0.425387	-0.117529
ARLNC1	0.101412	4.75036	0.397872	0.400257	Not Significant	0.437913	0.0932794
ARMC1	0.0283001	4.33071	0.861569	0.0647098	Not Significant	0.338655	0.0266353
ARMC10	-0.0369035	6.1367	0.623205	0.205369	Not Significant	0.757074	-0.0296775
ARMC10-2	0.0122362	0.404175	0.205008	0.68823	Not Significant	0.00999302	0.0113639
ARMC12	0.145064	7.24038	0.658	0.181774	Not Significant	0.903817	0.132146
ARMC2	0.0690732	6.35365	0.446629	0.350054	Not Significant	0.794725	0.0644115
ARMC2-AS1	0.194302	4.17861	0.918915	0.0367245	Not Significant	0.30547	0.183003
ARMC3	-0.450004	4.97205	0.51645	0.286972	Not Significant	0.493014	-0.38078
ARMC5	-0.0738301	6.28656	0.391916	0.406807	Not Significant	0.783565	-0.0616808
ARMC6	0.397938	1.43768	0.448822	0.347926	Not Significant	0.0275902	0.333984
ARMC7	0.476172	4.76333	0.679199	0.168003	Not Significant	0.441106	0.433902
ARMC8	0.182577	7.24238	0.443874	0.352741	Not Significant	0.903991	0.173403
ARMC8P1	-0.0491898	5.19505	0.537826	0.269358	Not Significant	0.54861	-0.0426854
ARMC9	-0.160734	4.36758	0.840415	0.0755061	Not Significant	0.346963	-0.145432
ARMCX1	-0.331213	6.12576	0.820117	0.0861243	Not Significant	0.755056	-0.32312
ARMCX2	-2.62419	3.51506	0.00926726	2.03305	Downregulated	0.184682	-2.20194
ARMCX3	-0.368093	4.44774	0.833174	0.0792645	Not Significant	0.365339	-0.316578
ARMCX4	0.148633	1.63066	0.949731	0.0223994	Not Significant	0.0332677	0.124154
ARMCX5	0.116544	6.55737	0.404782	0.392778	Not Significant	0.825975	0.098848
ARMCX5-GPRASP2	-0.36868	8.46808	0.614278	0.211635	Not Significant	0.969766	-0.316421
ARMCX6	0.229708	2.56552	0.800681	0.0965404	Not Significant	0.0805811	0.196194
ARMH1	2.15379	4.95175	0.00935487	2.02896	Upregulated	0.48794	1.86729
ARMH2	0.447657	5.67923	0.610278	0.214472	Not Significant	0.663567	0.387812
ARMH3	-0.000629941	0.846768	0.906817	0.0424805	Not Significant	0.0154705	-0.000519056
ARMH4	0.0255183	1.63462	0.369184	0.432757	Not Significant	0.0333952	0.023619
ARMT1	0.0322077	3.75466	0.81555	0.0885493	Not Significant	0.223507	0.0283633
ARNT	0.431151	6.72996	0.140907	0.851066	Not Significant	0.849408	0.410384
ARNT2	-0.13099	4.58847	0.173101	0.761702	Not Significant	0.398544	-0.127329
ARNT2-DT	-2.07208	6.11665	0.00109205	2.96176	Downregulated	0.753368	-1.74787
ARPC1A	0.204559	5.47155	0.311406	0.506673	Not Significant	0.615752	0.191428
ARPC1B	0.136837	5.78039	0.301545	0.520648	Not Significant	0.685763	0.122121
ARPC2	0.0586191	4.87239	0.224116	0.649527	Not Significant	0.468141	0.0521965
ARPC3	-0.354507	2.89825	0.199713	0.699595	Not Significant	0.108927	-0.317413
ARPC4	-2.91945	7.74732	0.00859731	2.06564	Downregulated	0.939762	-2.84055
ARPC4-TTLL3	-0.0208333	5.63632	0.77533	0.110513	Not Significant	0.653921	-0.0199169
ARPC5	0.0684178	6.24429	0.401006	0.396849	Not Significant	0.77631	0.0642998
ARPC5L	-0.345314	8.19293	0.918051	0.0371333	Not Significant	0.960567	-0.289146
ARPIN	-0.0206398	3.82227	0.322257	0.491798	Not Significant	0.23546	-0.0178477
ARPIN-AP3S2	2.97111	3.48173	0.00225715	2.64644	Upregulated	0.179717	2.96328
ARPP19	0.0293319	1.70461	0.700454	0.154621	Not Significant	0.0357298	0.0260637
ARPP21	0.226201	7.0059	0.683602	0.165197	Not Significant	0.881416	0.186582
ARR3	-0.409884	8.71196	0.144403	0.840422	Not Significant	0.976153	-0.389795
ARRB1	0.231073	4.67646	0.392758	0.405875	Not Significant	0.419813	0.206525
ARRB2	0.173122	5.90245	0.213509	0.670583	Not Significant	0.711453	0.139525
ARRDC1	0.0538676	2.11282	0.905646	0.0430413	Not Significant	0.0527911	0.0508463
ARRDC1-AS1	-0.215751	8.78146	0.637141	0.195764	Not Significant	0.977718	-0.184869
ARRDC2	0.563001	3.36314	0.240885	0.618191	Not Significant	0.162893	0.498109
ARRDC3	0.175078	4.36231	0.816376	0.0881099	Not Significant	0.345768	0.141447
ARRDC3-AS1	0.179697	7.63309	0.26681	0.573798	Not Significant	0.932961	0.146672
ARRDC4	-0.37297	4.3409	0.565196	0.247801	Not Significant	0.340941	-0.360277
ARRDC5	-0.533313	3.99067	0.466584	0.33107	Not Significant	0.267112	-0.469547
ARSA	0.250545	9.56288	0.919471	0.0364619	Not Significant	0.989676	0.234016
ARSB	-0.185654	6.40226	0.813416	0.0896873	Not Significant	0.802543	-0.157381
ARSD	-0.0118144	2.42378	0.461456	0.33587	Not Significant	0.0706845	-0.0113737
ARSD-AS1	-2.71651	5.58712	1.09933e-05	4.95887	Downregulated	0.642703	-2.49892
ARSF	0.234295	11.0766	0.327549	0.484723	Not Significant	0.997709	0.198401
ARSG	0.163937	5.63505	0.667221	0.17573	Not Significant	0.653634	0.160919
ARSH	0.309086	4.63973	0.487556	0.311976	Not Significant	0.410894	0.274862
ARSI	0.348701	3.9795	0.577057	0.238782	Not Significant	0.26493	0.297839
ARSJ	0.273077	7.50515	0.254072	0.595044	Not Significant	0.924502	0.248795
ARSK	0.490545	6.17034	0.60999	0.214678	Not Significant	0.763206	0.402338
ARSL	0.473661	10.1327	0.716968	0.1445	Not Significant	0.994134	0.448184
ART1	0.24877	4.83318	0.988108	0.0051958	Not Significant	0.458391	0.234744
ART3	-0.0620152	4.64983	0.753374	0.12299	Not Significant	0.413341	-0.0549784
ART4	0.161092	4.12989	0.962694	0.0165118	Not Significant	0.295232	0.147817
ART5	0.326211	2.44807	0.917416	0.0374337	Not Significant	0.0722967	0.307598
ARTN	0.0633551	5.42618	0.870266	0.0603481	Not Significant	0.604961	0.0623811
ARV1	-0.191852	7.20843	0.183943	0.735316	Not Significant	0.901004	-0.176433
ARVCF	0.454709	4.87251	0.795665	0.0992699	Not Significant	0.46817	0.436135
ARX	0.203569	5.51641	0.615071	0.211075	Not Significant	0.626307	0.194689
AS3MT	0.0571988	4.85189	0.427807	0.368752	Not Significant	0.463039	0.052654
ASAH1	-0.0547845	6.73636	0.993331	0.00290589	Not Significant	0.850224	-0.0513926
ASAH1-AS1	-0.178142	5.0927	0.766638	0.115409	Not Significant	0.523158	-0.165575
ASAH2	0.143912	5.43803	0.214513	0.668547	Not Significant	0.60779	0.130883
ASAH2B	-0.0921379	3.89548	0.281744	0.550146	Not Significant	0.248893	-0.0841395
ASAP1	-0.291769	3.93031	0.198874	0.701421	Not Significant	0.255463	-0.242999
ASAP1-IT1	-0.0538086	8.13091	0.870308	0.0603269	Not Significant	0.95815	-0.0526901
ASAP1-IT2	0.015323	5.67628	0.675617	0.170299	Not Significant	0.662908	0.0138213
ASAP2	0.102642	9.45809	0.101804	0.992235	Not Significant	0.988548	0.092682
ASAP3	-0.065212	3.50443	0.671345	0.173054	Not Significant	0.183087	-0.053569
ASAP3-2	0.0322148	2.53233	0.190985	0.719001	Not Significant	0.0781557	0.0297783
ASB1	-0.0280092	6.06813	0.556861	0.254253	Not Significant	0.74424	-0.0263043
ASB10	-0.165104	1.3784	0.637656	0.195414	Not Significant	0.0260435	-0.13999
ASB11	0.110734	8.06752	0.117475	0.930053	Not Significant	0.955533	0.100963
ASB12	-0.172961	3.7434	0.24582	0.609383	Not Significant	0.22156	-0.165892
ASB13	-0.39976	3.97089	0.222276	0.653108	Not Significant	0.263257	-0.379127
ASB14	0.645414	3.26791	0.811313	0.0908113	Not Significant	0.150321	0.538043
ASB15	-0.0519538	4.35113	0.810925	0.0910191	Not Significant	0.343244	-0.0416011
ASB15-AS1	-0.266287	4.68718	0.142706	0.845557	Not Significant	0.422427	-0.239323
ASB16	0.193893	6.56693	0.679312	0.16793	Not Significant	0.827346	0.17777
ASB16-AS1	0.203096	2.85756	0.141427	0.849467	Not Significant	0.10504	0.196023
ASB17	-0.627981	6.1436	0.827493	0.0822359	Not Significant	0.758339	-0.587983
ASB18	0.468051	7.70555	0.24442	0.611863	Not Significant	0.937353	0.467678
ASB2	-0.15467	6.84303	0.523395	0.281171	Not Significant	0.863307	-0.135486
ASB2-2	0.329886	6.30273	0.747903	0.126155	Not Significant	0.786295	0.290049
ASB3	-0.183404	2.79962	0.209396	0.679031	Not Significant	0.099716	-0.176413
ASB4	0.427018	5.54892	0.769919	0.113555	Not Significant	0.633885	0.37642
ASB5	0.107426	2.30463	0.672204	0.172499	Not Significant	0.0632471	0.101468
ASB6	0.231416	3.82115	0.724055	0.140228	Not Significant	0.23526	0.222501
ASB7	2.84409	4.94697	0.00483513	2.31559	Upregulated	0.486746	2.54108
ASB8	0.0194157	4.92015	0.874428	0.0582758	Not Significant	0.480047	0.0192451
ASB9	-0.0785888	3.79778	0.308232	0.511122	Not Significant	0.23108	-0.0773388
ASB9P1	-0.0454168	6.43544	0.327554	0.484717	Not Significant	0.807748	-0.0401519
ASCC1	-0.109579	4.19914	0.914554	0.0387905	Not Significant	0.309842	-0.0991646
ASCC2	-0.418192	3.76368	0.496428	0.304144	Not Significant	0.225077	-0.383934
ASCC3	-0.098427	7.77953	0.860777	0.0651092	Not Significant	0.941559	-0.091211
ASCL1	-0.0129596	3.20475	0.315748	0.500659	Not Significant	0.14243	-0.0122641
ASCL2	0.036451	4.82757	0.766951	0.115233	Not Significant	0.456998	0.0328715
ASCL3	-0.247463	0.848824	0.154065	0.812295	Not Significant	0.0155018	-0.209188
ASCL4	-0.587927	4.48681	0.5857	0.232325	Not Significant	0.374446	-0.55588
ASCL5	0.167586	4.83366	0.525352	0.27955	Not Significant	0.45851	0.164135
ASDURF	-2.72913	5.0872	0.00588583	2.23019	Downregulated	0.521787	-2.46768
ASF1A	-2.1597	6.17339	0.00295574	2.52933	Downregulated	0.763757	-1.83731
ASF1B	0.379133	4.02733	0.93932	0.0271864	Not Significant	0.274349	0.3132
ASGR1	0.260985	1.45904	0.676382	0.169808	Not Significant	0.0281689	0.22491
ASGR2	-0.213398	5.64092	0.786438	0.104335	Not Significant	0.654962	-0.211715
ASH1L	0.33671	7.31464	0.553355	0.256996	Not Significant	0.910083	0.298003
ASH1L-AS1	0.29861	5.4801	0.622171	0.20609	Not Significant	0.617771	0.265188
ASH2L	0.195719	1.60683	0.680104	0.167425	Not Significant	0.0325098	0.160151
ASIC1	0.000568024	1.98953	0.382556	0.417305	Not Significant	0.0469552	0.000506418
ASIC2	-0.29065	4.46729	0.119822	0.921463	Not Significant	0.369884	-0.258488
ASIC3	-0.0198756	8.10968	0.163733	0.785863	Not Significant	0.95729	-0.0188266
ASIC4	-0.129293	5.33288	0.868488	0.061236	Not Significant	0.582459	-0.111302
ASIC4-AS1	-0.277898	7.53434	0.360116	0.443558	Not Significant	0.926514	-0.256065
ASIC5	-0.117576	1.75073	0.516835	0.286648	Not Significant	0.0373533	-0.102558
ASIC5-2	0.120183	2.38005	0.694073	0.158595	Not Significant	0.0678653	0.11694
ASIP	0.240807	1.92483	0.464044	0.333441	Not Significant	0.0441432	0.197621
ASL	-0.0578669	4.95907	0.418253	0.378561	Not Significant	0.489768	-0.0574849
ASLP1	-0.274422	5.45407	0.439344	0.357195	Not Significant	0.611606	-0.267889
ASMER1	0.493299	4.13322	0.895937	0.0477223	Not Significant	0.295925	0.453935
ASMER2	0.168492	3.51025	0.240828	0.618293	Not Significant	0.18396	0.151199
ASMT	-0.487772	4.67714	0.782605	0.106457	Not Significant	0.41998	-0.441429
ASMT-2	-0.00186154	4.07194	0.608069	0.216047	Not Significant	0.283318	-0.00184905
ASMTL	0.164056	2.14796	0.34379	0.463707	Not Significant	0.0545762	0.145988
ASMTL-2	2.82897	6.7992	0.00272832	2.56411	Upregulated	0.858051	2.3457
ASMTL-AS1	-0.52746	2.86265	0.492841	0.307293	Not Significant	0.10552	-0.434376
ASMTL-AS1-2	-0.282291	3.02425	0.244843	0.611113	Not Significant	0.121773	-0.238637
ASNS	0.147979	3.10603	0.330875	0.480336	Not Significant	0.130792	0.143374
ASNSD1	0.682314	3.54308	0.416907	0.379961	Not Significant	0.188938	0.592673
ASNSP1	-0.330454	6.59202	0.511217	0.291395	Not Significant	0.8309	-0.314063
ASPA	0.137916	6.2199	0.494704	0.305654	Not Significant	0.772046	0.115514
ASPDH	-0.0799957	6.22898	0.184054	0.735054	Not Significant	0.77364	-0.0690094
ASPG	-0.774211	8.73813	0.82627	0.0828778	Not Significant	0.976755	-0.67311
ASPH	0.246337	5.05593	0.800222	0.0967898	Not Significant	0.51398	0.217839
ASPHD1	-0.0189714	5.06951	0.889318	0.0509431	Not Significant	0.51737	-0.0155675
ASPHD2	0.0516297	6.08668	0.353205	0.451973	Not Significant	0.747756	0.042838
ASPM	0.399894	2.33374	0.949017	0.0227262	Not Significant	0.0649941	0.346897
ASPN	-0.351078	2.69969	0.34787	0.458583	Not Significant	0.0910975	-0.289709
ASPN-2	-0.220233	3.51511	0.269823	0.568921	Not Significant	0.18469	-0.202924
ASPRV1	-0.496166	4.92463	0.378463	0.421976	Not Significant	0.481165	-0.426566
ASPSCR1	0.525052	4.73847	0.207942	0.682058	Not Significant	0.434988	0.472498
AS-PTPRE	-0.287436	6.89781	0.967036	0.0145574	Not Significant	0.869643	-0.262791
ASRGL1	0.183418	8.02829	0.498883	0.302001	Not Significant	0.953836	0.159668
ASS1	0.189386	4.71937	0.564804	0.248102	Not Significant	0.430299	0.161421
ASS1P1	0.0102441	5.9924	0.590695	0.228636	Not Significant	0.729561	0.00900205
ASS1P10	0.0188783	4.63552	0.283678	0.547175	Not Significant	0.409875	0.0154354
ASS1P11	-0.507278	3.68685	0.994962	0.00219334	Not Significant	0.21196	-0.428809
ASS1P12	0.663814	5.20257	0.70937	0.149127	Not Significant	0.550471	0.547738
ASS1P13	-0.067447	7.22371	0.194439	0.711217	Not Significant	0.902358	-0.0606958
ASS1P14	-0.115882	0	0.194675	0.710689	Not Significant	0.00669285	-0.0932423
ASS1P2	-1.99645	7.45534	0.00757343	2.12071	Downregulated	0.920951	-1.7289
ASS1P3	-0.141737	4.39192	0.643656	0.191346	Not Significant	0.352497	-0.11921
ASS1P4	-0.0580966	7.51724	0.656926	0.182484	Not Significant	0.925341	-0.0495933
ASS1P5	-0.515843	2.56831	0.595022	0.225467	Not Significant	0.080788	-0.4842
ASS1P6	0.103284	3.62505	0.780505	0.107624	Not Significant	0.201821	0.0880978
ASS1P7	-0.221447	1.38602	0.348533	0.457756	Not Significant	0.0262373	-0.209306
ASS1P8	0.524695	2.80255	0.653302	0.184886	Not Significant	0.0999799	0.469091
ASS1P9	0.46286	6.08058	0.657406	0.182167	Not Significant	0.746603	0.424308
ASTE1	0.321269	5.34693	0.403791	0.393843	Not Significant	0.585873	0.30173
ASTILCS	0.214136	5.97271	0.314716	0.502081	Not Significant	0.725659	0.213371
ASTILCS-2	-0.0873382	2.68601	0.816865	0.0878497	Not Significant	0.0899707	-0.0854128
ASTILCS-3	-0.160958	9.15556	0.419708	0.377052	Not Significant	0.984565	-0.144259
ASTL	-0.00520902	4.24054	0.219752	0.658066	Not Significant	0.318763	-0.00419817
ASTN1	0.183626	6.75234	0.275198	0.560354	Not Significant	0.852247	0.148832
ASTN2	-2.41906	4.06793	0.00733509	2.13459	Downregulated	0.282504	-2.18028
ASTN2-AS1	-0.10216	6.2732	0.40549	0.39202	Not Significant	0.781289	-0.0860985
ASXL1	-0.0801561	2.94087	0.822697	0.0847598	Not Significant	0.113133	-0.0749135
ASXL2	-0.0762311	5.65245	0.895669	0.0478523	Not Significant	0.657563	-0.0639428
ASXL3	-0.761481	3.20468	0.28287	0.548413	Not Significant	0.142422	-0.633148
ASZ1	-0.452458	4.27638	0.462303	0.335073	Not Significant	0.326595	-0.447522
ATAD1	0.371357	4.14642	0.122663	0.911287	Not Significant	0.298682	0.367194
ATAD1-2	-0.174364	5.65514	0.888435	0.0513743	Not Significant	0.658167	-0.170997
ATAD2	-0.414612	1.50722	0.491796	0.308215	Not Significant	0.0295183	-0.390323
ATAD2B	-0.462073	2.79583	0.275032	0.560616	Not Significant	0.0993767	-0.413309
ATAD3A	-0.361448	4.38721	0.357953	0.446174	Not Significant	0.351423	-0.312678
ATAD3B	0.0867233	4.09962	0.942689	0.0256315	Not Significant	0.288973	0.0822273
ATAD3C	0.00170319	3.82512	0.345604	0.461421	Not Significant	0.235973	0.00150776
ATAD5	-0.554237	2.7596	0.345983	0.460945	Not Significant	0.096181	-0.550643
ATAT1	-0.0840948	7.29543	0.687683	0.162612	Not Significant	0.908498	-0.0829339
ATAT1-2	-1.44795	4.30137	0.00056758	3.24597	Downregulated	0.332115	-1.28035
ATAT1-3	-0.19124	7.08426	0.321007	0.493485	Not Significant	0.889364	-0.168552
ATAT1-4	-0.266669	4.89358	0.229902	0.638456	Not Significant	0.473419	-0.232475
ATAT1-5	-0.0890746	2.50562	0.59397	0.226236	Not Significant	0.0762531	-0.081386
ATAT1-6	-0.513291	4.09273	0.297686	0.526242	Not Significant	0.287558	-0.482487
ATAT1-7	-0.216243	3.40531	0.747667	0.126292	Not Significant	0.168725	-0.179764
ATCAY	0.555469	4.59702	0.233771	0.63121	Not Significant	0.400596	0.540003
ATE1	-0.18626	4.75901	0.987045	0.00566318	Not Significant	0.440041	-0.176399
ATE1-AS1	0.186098	1.00894	0.346147	0.460739	Not Significant	0.0181447	0.165267
ATF1	-0.111605	2.84704	0.933484	0.029893	Not Significant	0.104055	-0.109771
ATF2	-0.227031	5.49665	0.10944	0.960825	Not Significant	0.621672	-0.207683
ATF3	0.442512	5.39876	0.13153	0.880975	Not Significant	0.59839	0.442401
ATF4	-1.79443	5.29733	0.00801368	2.09617	Downregulated	0.573791	-1.75428
ATF5	-0.0379266	1.93908	0.938442	0.0275923	Not Significant	0.0447482	-0.0339993
ATF6	-0.222496	6.30134	0.881707	0.0546755	Not Significant	0.78606	-0.184396
ATF6B	-0.32916	4.13874	0.712515	0.147206	Not Significant	0.297077	-0.276135
ATF6B-2	-2.71763	8.22444	0.00718896	2.14333	Downregulated	0.961744	-2.54431
ATF6B-3	0.608289	3.37119	0.517617	0.285991	Not Significant	0.163994	0.602662
ATF6B-4	0.0443502	7.5281	0.404765	0.392797	Not Significant	0.926088	0.0392864
ATF6-DT	0.0305473	2.01305	0.811349	0.0907922	Not Significant	0.0480187	0.025021
ATF7	0.255466	7.22603	0.821163	0.0855708	Not Significant	0.902563	0.236745
ATF7IP	0.138313	1.67262	0.172151	0.764091	Not Significant	0.0346437	0.123672
ATF7IP2	-0.614998	8.20868	0.72462	0.13989	Not Significant	0.96116	-0.562705
ATF7-NPFF	-0.452381	4.36052	0.293074	0.533023	Not Significant	0.345364	-0.39106
ATG10	0.0534956	5.01963	0.497969	0.302798	Not Significant	0.504907	0.0476329
ATG101	-0.0111991	3.36484	0.737489	0.132245	Not Significant	0.163124	-0.010405
ATG12	-0.0225049	6.03826	0.984112	0.00695561	Not Significant	0.738514	-0.0208953
ATG12P1	0.471557	7.3201	0.115887	0.935966	Not Significant	0.910528	0.467221
ATG13	0.603666	6.02006	0.969915	0.0132665	Not Significant	0.734983	0.53455
ATG16L1	-0.0299239	3.7459	0.31102	0.507212	Not Significant	0.221991	-0.0246458
ATG16L1-2	-0.317438	7.03329	0.776672	0.109763	Not Significant	0.884248	-0.316762
ATG16L2	-0.0578858	4.50126	0.53531	0.271395	Not Significant	0.377837	-0.0525263
ATG2A	0.209838	0	0.991978	0.00349798	Not Significant	0.00669285	0.195046
ATG3	-0.0412371	5.51048	0.937479	0.0280385	Not Significant	0.624918	-0.0382493
ATG4A	0.211319	6.84502	0.86181	0.0645885	Not Significant	0.863541	0.172775
ATG4B	0.282873	5.72442	0.713211	0.146782	Not Significant	0.673579	0.265604
ATG4C	2.29496	3.48923	0.00181504	2.74111	Upregulated	0.180825	2.15745
ATG4D	-0.173279	3.50398	0.664687	0.177383	Not Significant	0.18302	-0.141635
ATG5	0.245024	6.45434	0.517364	0.286204	Not Significant	0.810666	0.220218
ATG7	0.187795	5.69163	0.146677	0.833639	Not Significant	0.66633	0.180649
ATG9A	-0.0769913	5.3012	0.161893	0.790772	Not Significant	0.574737	-0.0767636
ATG9B	-2.29975	4.79969	0.00710423	2.14848	Downregulated	0.45009	-2.23231
ATIC	-0.155031	4.96667	0.614051	0.211796	Not Significant	0.491669	-0.125359
ATL1	0.0802047	7.21063	0.767083	0.115158	Not Significant	0.9012	0.0692773
ATL2	0.0306404	7.32581	0.820662	0.0858358	Not Significant	0.910992	0.0287026
ATL3	-0.211818	4.80978	0.263973	0.578441	Not Significant	0.452587	-0.173164
ATM	0.0395863	1.07475	0.11314	0.946384	Not Significant	0.0193552	0.0320697
ATMIN	-0.0606525	7.78573	0.159829	0.796346	Not Significant	0.9419	-0.0545425
ATMIN-2	-2.61815	6.91061	0.0017604	2.75439	Downregulated	0.871088	-2.09536
ATN1	0.422306	3.26654	0.988807	0.00488864	Not Significant	0.150145	0.39392
ATOH1	-0.459981	9.03619	0.897414	0.0470071	Not Significant	0.982642	-0.451475
ATOH7	0.4031	7.11345	0.620908	0.206972	Not Significant	0.892204	0.334652
ATOH8	-0.178367	1.4076	0.467606	0.33012	Not Significant	0.0267946	-0.172549
ATOSB	-0.150638	4.49516	0.254418	0.594453	Not Significant	0.376404	-0.136564
ATOX1	-0.0265683	2.48973	0.508078	0.29407	Not Significant	0.0751413	-0.0215213
ATOX1-AS1	-0.709417	6.20758	0.416524	0.38036	Not Significant	0.769871	-0.613483
ATP10A-DT	0.383723	0.960145	0.46244	0.334945	Not Significant	0.0172956	0.349507
ATP10B	-0.367582	5.90929	0.141244	0.850031	Not Significant	0.712855	-0.320912
ATP10D	0.0433157	8.15235	0.881744	0.0546572	Not Significant	0.959001	0.0379484
ATP11A	0.40603	3.62475	0.725787	0.139191	Not Significant	0.201773	0.358723
ATP11A-AS1	-0.279718	0.630404	0.397096	0.401104	Not Significant	0.0124982	-0.239553
ATP11AUN	0.293391	6.62428	0.200246	0.698436	Not Significant	0.835384	0.280386
ATP11B	-0.122956	5.09026	0.929134	0.0319217	Not Significant	0.52255	-0.0985338
ATP11B-DT	-0.451955	7.32452	0.845431	0.0729217	Not Significant	0.910888	-0.363538
ATP11C	-0.598119	3.4788	0.458426	0.338731	Not Significant	0.179285	-0.509881
ATP12A	-0.303998	4.29358	0.927859	0.0325182	Not Significant	0.330391	-0.276613
ATP13A1	-0.310773	5.41091	0.509459	0.292891	Not Significant	0.601306	-0.270146
ATP13A2	-0.242403	3.57338	0.560088	0.251744	Not Significant	0.193626	-0.210123
ATP13A2-2	0.509437	4.46612	0.31752	0.498228	Not Significant	0.369613	0.501575
ATP13A3	0.0331677	4.02338	0.433819	0.362692	Not Significant	0.273564	0.0313529
ATP13A3-DT	0.41456	3.03811	0.156019	0.806823	Not Significant	0.123262	0.377381
ATP13A4	-0.126545	3.83824	0.704508	0.152114	Not Significant	0.238348	-0.106613
ATP13A4-AS1	0.0985048	2.54464	0.142136	0.847296	Not Significant	0.0790475	0.0967631
ATP13A5	0.498226	3.95253	0.903948	0.0438567	Not Significant	0.259712	0.420476
ATP13A5-AS1	-0.269895	5.26586	0.778666	0.108649	Not Significant	0.566076	-0.236194
ATP1A1	0.488577	8.10875	0.910886	0.0405358	Not Significant	0.957252	0.447686
ATP1A1-AS1	0.184627	4.31407	0.657442	0.182142	Not Significant	0.334939	0.179804
ATP1A2	-0.238564	4.58187	0.425289	0.371316	Not Significant	0.396965	-0.230808
ATP1A3	0.132942	7.31694	0.342329	0.465556	Not Significant	0.910271	0.1289
ATP1A4	0.215947	4.70038	0.742011	0.12959	Not Significant	0.42565	0.199035
ATP1B1	-0.0104334	5.19487	0.352618	0.452696	Not Significant	0.548565	-0.0084207
ATP1B1P1	0.215687	6.84871	0.244723	0.611326	Not Significant	0.863976	0.191663
ATP1B2	0.337876	2.59134	0.926884	0.0329745	Not Significant	0.0825147	0.278552
ATP1B3	-0.205454	0.417414	0.418486	0.37832	Not Significant	0.0101249	-0.171479
ATP1B3P1	-0.44772	7.69174	0.961841	0.0168968	Not Significant	0.936538	-0.384364
ATP1B4	-0.249524	3.67613	0.777462	0.109321	Not Significant	0.210175	-0.240297
ATP23	-0.317663	4.63537	0.822241	0.085001	Not Significant	0.409839	-0.275688
ATP23-2	0.413994	6.22258	0.170726	0.767701	Not Significant	0.772518	0.391021
ATP2A1	0.0281989	5.90948	0.787957	0.103497	Not Significant	0.712894	0.0250082
ATP2A1-AS1	0.163385	5.5048	0.842437	0.0744628	Not Significant	0.623586	0.135654
ATP2A3	-0.587375	7.65732	0.481177	0.317695	Not Significant	0.934461	-0.506294
ATP2B1	0.0946946	7.00545	0.110116	0.958148	Not Significant	0.881368	0.0861363
ATP2B1-AS1	-0.209522	5.25609	0.131927	0.879667	Not Significant	0.563675	-0.196445
ATP2B2	-2.63635	2.79358	0.00511217	2.29139	Downregulated	0.0991757	-2.24559
ATP2B2-IT2	0.138582	1.77947	0.959918	0.0177658	Not Significant	0.0384005	0.115436
ATP2B3	0.227057	5.64133	0.706554	0.150854	Not Significant	0.655053	0.223577
ATP2B4	0.0308397	7.76639	0.615205	0.21098	Not Significant	0.940832	0.0295753
ATP2C1	0.120293	5.08965	0.871751	0.0596077	Not Significant	0.522397	0.120265
ATP2C2	0.171464	7.22465	0.873975	0.058501	Not Significant	0.902442	0.16596
ATP2C2-AS1	-0.214745	7.23446	0.319409	0.495652	Not Significant	0.903302	-0.2039
ATP4A	0.463409	2.57381	0.764787	0.116459	Not Significant	0.0811974	0.378695
ATP4B	0.250621	4.31595	0.627545	0.202355	Not Significant	0.335357	0.234583
ATP4B-2	-0.462672	2.71159	0.798217	0.0978789	Not Significant	0.092087	-0.451457
ATP5F1A	0.238157	5.40878	0.690881	0.160597	Not Significant	0.600795	0.227296
ATP5F1BP1	-0.0363362	5.71462	0.258006	0.588369	Not Significant	0.67142	-0.0304827
ATP5F1C	0.150357	6.51888	0.765558	0.116022	Not Significant	0.820374	0.13727
ATP5F1D	0.659709	9.17454	0.542315	0.265749	Not Significant	0.984851	0.627187
ATP5F1E	0.176595	4.09521	0.609662	0.214911	Not Significant	0.288067	0.153569
ATP5F1EP2	-0.173657	5.1891	0.998358	0.000713552	Not Significant	0.547135	-0.153839
ATP5IF1	-1.32402	7.43432	0.0096758	2.01431	Downregulated	0.919407	-1.06371
ATP5IF1-2	0.139732	5.04677	0.420915	0.375805	Not Significant	0.51169	0.127745
ATP5MC1	0.0468128	1.96317	0.867816	0.0615725	Not Significant	0.0457894	0.0402133
ATP5MC1P2	0.170711	3.74192	0.743527	0.128703	Not Significant	0.221305	0.147021
ATP5MC1P3	-0.683218	5.20766	0.421385	0.375321	Not Significant	0.551729	-0.632548
ATP5MC1P4	0.054283	7.94545	0.5527	0.257511	Not Significant	0.950048	0.0495092
ATP5MC1P5	-2.06497	5.29359	0.00153693	2.81335	Downregulated	0.572874	-1.83707
ATP5MC1P6	-0.195296	4.44373	0.938564	0.0275359	Not Significant	0.364411	-0.179356
ATP5MC1P7	-0.229677	0	0.118371	0.926756	Not Significant	0.00669285	-0.22963
ATP5MC1P8	-0.264229	5.96741	0.932667	0.0302735	Not Significant	0.724603	-0.230776
ATP5MC2	-0.0974154	7.92058	0.76296	0.117498	Not Significant	0.948854	-0.0862479
ATP5MC3	0.645497	4.89347	0.335533	0.474265	Not Significant	0.473394	0.628507
ATP5ME	-0.480252	2.53717	0.873655	0.05866	Not Significant	0.0785052	-0.428262
ATP5MF	0.439624	1.45285	0.24195	0.616274	Not Significant	0.0280001	0.435526
ATP5MF-PTCD1	0.174149	4.21554	0.279321	0.553897	Not Significant	0.31336	0.150553
ATP5MG	-0.0140296	5.14621	0.441631	0.35494	Not Significant	0.536487	-0.0114111
ATP5MGL	-0.0937459	7.45843	0.909189	0.0413457	Not Significant	0.921176	-0.077441
ATP5MGP2	0.534703	9.26625	0.541124	0.266703	Not Significant	0.98616	0.494093
ATP5MGP3	0.0164349	3.90565	0.606209	0.217377	Not Significant	0.2508	0.0162594
ATP5MGP4	0.287451	4.64502	0.809292	0.0918947	Not Significant	0.412174	0.26217
ATP5MGP8	-0.100414	6.00851	0.755277	0.121894	Not Significant	0.732729	-0.0935439
ATP5MJ	0.0741082	6.87719	0.951066	0.0217894	Not Significant	0.867288	0.067605
ATP5PB	-0.206293	7.05022	0.732673	0.13509	Not Significant	0.88597	-0.179226
ATP5PBP3	-1.7494	7.82444	0.00655363	2.18352	Downregulated	0.943982	-1.61973
ATP5PBP5	-0.115862	2.71603	0.126728	0.897129	Not Significant	0.0924591	-0.111441
ATP5PBP6	-0.160801	3.16745	0.678859	0.168221	Not Significant	0.137935	-0.135483
ATP5PBP7	-0.134301	6.72148	0.666108	0.176455	Not Significant	0.84832	-0.118868
ATP5PD	-0.14548	9.03474	0.66549	0.176859	Not Significant	0.982617	-0.122945
ATP5PDP1	-0.101147	1.05041	0.198502	0.702235	Not Significant	0.0188986	-0.0952376
ATP5PDP2	0.144203	4.17238	0.70751	0.150268	Not Significant	0.304148	0.118482
ATP5PDP4	-0.352535	6.01589	0.221422	0.654779	Not Significant	0.73417	-0.346951
ATP5PF	-0.167849	6.1096	0.209579	0.678653	Not Significant	0.752055	-0.157642
ATP5PO	-0.34713	7.51376	0.111161	0.954048	Not Significant	0.925101	-0.330645
ATP5POP1	-0.175393	6.03421	0.419213	0.377565	Not Significant	0.737732	-0.14071
ATP6	-0.173643	5.17967	0.198006	0.703322	Not Significant	0.544797	-0.154985
ATP6AP1	-0.391468	6.77838	0.629785	0.200808	Not Significant	0.855497	-0.359188
ATP6AP1-DT	-0.234715	7.86006	0.984715	0.0066895	Not Significant	0.945836	-0.195344
ATP6AP1L	0.324221	4.67556	0.326936	0.485537	Not Significant	0.419594	0.271092
ATP6AP2	0.158767	3.9996	0.372085	0.429357	Not Significant	0.268864	0.138076
ATP6V0A1	0.0281213	2.48474	0.171632	0.765401	Not Significant	0.0747954	0.0230948
ATP6V0A2	-0.120994	4.99786	0.154913	0.809912	Not Significant	0.499464	-0.105511
ATP6V0A4	-2.42766	5.35979	0.00954666	2.02015	Downregulated	0.588989	-2.07621
ATP6V0B	0.0691572	3.91996	0.931207	0.0309539	Not Significant	0.253499	0.0646157
ATP6V0C	-0.0447118	4.09756	0.166457	0.778699	Not Significant	0.28855	-0.0357804
ATP6V0CP3	-0.399101	5.00041	0.441428	0.35514	Not Significant	0.500104	-0.396128
ATP6V0D1	0.158247	1.18176	0.575027	0.240312	Not Significant	0.0214943	0.148103
ATP6V0D1-DT	-0.302996	5.13255	0.644011	0.191107	Not Significant	0.533089	-0.281746
ATP6V0D2	0.0438822	3.9079	0.156039	0.806768	Not Significant	0.251223	0.0431138
ATP6V0E1	-0.264688	10.0499	0.212464	0.672714	Not Significant	0.993631	-0.22797
ATP6V0E1P2	-0.56203	5.83134	0.457465	0.339642	Not Significant	0.696639	-0.494688
ATP6V0E1P3	0.117712	7.48573	0.236148	0.626816	Not Significant	0.923135	0.100966
ATP6V0E2	-0.293267	6.70925	0.468516	0.329276	Not Significant	0.84674	-0.252105
ATP6V0E2-AS1	0.200902	3.32616	0.921912	0.0353104	Not Significant	0.157913	0.166792
ATP6V1A	-0.180229	3.60189	0.899002	0.0462395	Not Significant	0.198116	-0.151916
ATP6V1B1	-0.314125	0	0.363189	0.439868	Not Significant	0.00669285	-0.303038
ATP6V1B1-AS1	-0.0265522	5.64095	0.859082	0.0659651	Not Significant	0.654969	-0.0229438
ATP6V1B2	-2.33548	3.40795	0.00665485	2.17686	Downregulated	0.169095	-2.23597
ATP6V1C1	0.120352	4.50653	0.856937	0.0670511	Not Significant	0.379075	0.10734
ATP6V1C2	0.143289	3.67382	0.521275	0.282933	Not Significant	0.209791	0.140908
ATP6V1D	0.0680704	3.30792	0.588229	0.230454	Not Significant	0.155503	0.060552
ATP6V1E1	-0.319311	7.54789	0.536297	0.270594	Not Significant	0.927432	-0.311192
ATP6V1E1P1	0.0243172	7.05228	0.941832	0.0260265	Not Significant	0.886178	0.0206595
ATP6V1E1P2	-0.264338	6.83433	0.214028	0.669528	Not Significant	0.862277	-0.237743
ATP6V1E1P3	0.27321	5.30359	0.989787	0.00445824	Not Significant	0.57532	0.241613
ATP6V1E2	0.278846	5.85691	0.580144	0.236464	Not Significant	0.702015	0.26896
ATP6V1F	0.337487	4.52071	0.645277	0.190254	Not Significant	0.382419	0.325749
ATP6V1FNB	0.241588	5.05746	0.889656	0.0507777	Not Significant	0.514361	0.218787
ATP6V1G1	0.722604	5.92009	0.162282	0.789729	Not Significant	0.715061	0.590475
ATP6V1G1P3	0.643621	5.46142	0.245685	0.609622	Not Significant	0.613352	0.615193
ATP6V1G2	-0.207926	4.12431	0.146677	0.833638	Not Significant	0.294071	-0.195673
ATP6V1G2-2	0.140096	4.8883	0.920647	0.0359068	Not Significant	0.472103	0.132685
ATP6V1G2-3	0.140818	2.57889	0.175838	0.754886	Not Significant	0.0815774	0.114071
ATP6V1G2-4	-0.196554	5.20285	0.537436	0.269673	Not Significant	0.550538	-0.162109
ATP6V1G2-5	-0.444173	4.68485	0.959549	0.017933	Not Significant	0.421859	-0.355462
ATP6V1G2-6	-0.118244	3.25333	0.809716	0.0916675	Not Significant	0.148467	-0.108892
ATP6V1G2-7	-0.209582	5.08641	0.919301	0.0365422	Not Significant	0.521589	-0.17907
ATP6V1G2-DDX39B	0.23934	2.30045	0.811513	0.0907043	Not Significant	0.0630001	0.212872
ATP6V1G2-DDX39B-2	-0.089594	4.85541	0.262886	0.580233	Not Significant	0.463917	-0.0894827
ATP6V1G2-DDX39B-3	0.157158	2.913	0.419833	0.376924	Not Significant	0.110367	0.136919
ATP6V1G2-DDX39B-4	0.652689	6.03317	0.116363	0.934186	Not Significant	0.73753	0.597253
ATP6V1G2-DDX39B-5	0.1814	5.27481	0.700952	0.154312	Not Significant	0.568273	0.155776
ATP6V1G2-DDX39B-6	-0.0834329	8.94136	0.542502	0.265599	Not Significant	0.980948	-0.0712233
ATP6V1G2-DDX39B-7	-0.17736	2.99772	0.798313	0.0978268	Not Significant	0.118964	-0.167767
ATP6V1G2-DDX39B-8	0.23019	5.97402	0.721527	0.141748	Not Significant	0.72592	0.194975
ATP6V1G3	0.339952	3.70633	0.25989	0.585211	Not Significant	0.215232	0.272165
ATP6V1G3-2	-0.510149	4.81046	0.655669	0.183316	Not Significant	0.452756	-0.443449
ATP6V1H	0.0572928	7.43886	0.838357	0.0765711	Not Significant	0.919743	0.0506196
ATP7A	0.310085	6.19898	0.635629	0.196796	Not Significant	0.768342	0.285309
ATP7B	-0.304495	6.64817	0.308971	0.510082	Not Significant	0.838644	-0.285978
ATP8	0.223873	6.45019	0.266579	0.574174	Not Significant	0.810028	0.215909
ATP8A1	0.20741	3.6489	0.112902	0.947298	Not Significant	0.20569	0.194813
ATP8A2-2	-0.102393	6.95288	0.359849	0.44388	Not Significant	0.87576	-0.0948491
ATP8B1	0.413405	4.1007	0.178827	0.747567	Not Significant	0.289194	0.346311
ATP8B1-AS1	-0.127297	4.12364	0.466071	0.331548	Not Significant	0.293932	-0.102503
ATP8B2	0.118478	4.33091	0.332867	0.477729	Not Significant	0.3387	0.112639
ATP8B3	-0.0327963	4.26246	0.734057	0.13427	Not Significant	0.323543	-0.0280669
ATP8B4	0.731818	5.65647	0.723429	0.140604	Not Significant	0.658467	0.684621
ATP8B5P	0.0451661	4.66983	0.941977	0.0259598	Not Significant	0.4182	0.0449482
ATP9A	0.156023	3.82594	0.764608	0.116561	Not Significant	0.236122	0.144924
ATP9B	-0.00316728	6.4039	0.533186	0.273122	Not Significant	0.802802	-0.00258363
ATPAF1	0.505851	0.714621	0.607355	0.216557	Not Significant	0.0135814	0.450138
ATPAF2	-0.0688938	7.81442	0.461245	0.336068	Not Significant	0.94345	-0.0592075
ATPSCKMT	-0.114028	5.49824	0.139361	0.855858	Not Significant	0.622046	-0.113394
ATR	0.142558	3.73911	0.768582	0.11431	Not Significant	0.220821	0.11748
ATRAID	-0.425283	1.79446	0.199551	0.699947	Not Significant	0.0389579	-0.341268
ATRIP	-0.148343	3.28778	0.50364	0.29788	Not Significant	0.152877	-0.122975
ATRIP-TREX1	0.131413	2.73149	0.243923	0.612748	Not Significant	0.0937651	0.110774
ATRN	-0.293112	4.62043	0.999923	3.33195e-05	Not Significant	0.40623	-0.282274
ATRNL1	0.111261	0.998112	0.100452	0.998043	Not Significant	0.0179529	0.108177
ATRX	-0.199584	3.73995	0.90489	0.0434042	Not Significant	0.220965	-0.182083
ATXN1	-0.281488	5.03876	0.188377	0.724972	Not Significant	0.509689	-0.259439
ATXN10	0.0963471	2.7911	0.363397	0.439619	Not Significant	0.0989538	0.0910717
ATXN1-AS1	2.65926	4.07545	0.00597357	2.22377	Upregulated	0.284032	2.41825
ATXN1L	0.272007	6.57765	0.991559	0.00368151	Not Significant	0.828871	0.222301
ATXN2	-2.03292	3.77646	0.00473731	2.32447	Downregulated	0.227314	-1.79656
ATXN2-AS	0.268095	9.48185	0.755097	0.121997	Not Significant	0.988814	0.235473
ATXN2L	-0.193661	1.82562	0.719727	0.142832	Not Significant	0.0401415	-0.182092
ATXN3L	0.299247	5.06054	0.546421	0.262473	Not Significant	0.51513	0.242363
ATXN7	-0.317771	6.43346	0.23341	0.631881	Not Significant	0.807439	-0.308806
ATXN7L1	0.0462831	1.23461	0.296354	0.528189	Not Significant	0.0226344	0.0408026
ATXN7L2	-0.982743	4.96852	0.263984	0.578422	Not Significant	0.492131	-0.910925
ATXN7L3	0.0168549	9.57661	0.501308	0.299896	Not Significant	0.989815	0.0155219
ATXN7L3-AS1	0.0666929	5.19121	0.563086	0.249425	Not Significant	0.547656	0.0560159
ATXN7L3B	-0.167011	6.32386	0.450519	0.346287	Not Significant	0.789823	-0.138117
ATXN8OS	0.466172	8.13704	0.356525	0.44791	Not Significant	0.958395	0.386484
AUH	0.597935	2.30085	0.237532	0.624278	Not Significant	0.0630234	0.525073
AUNIP	-0.0300146	5.741	0.206542	0.684993	Not Significant	0.677215	-0.0249167
AUP1	-0.204692	5.79457	0.486423	0.312986	Not Significant	0.688812	-0.190136
AURKA	0.186157	3.1033	0.408513	0.388795	Not Significant	0.130483	0.171879
AURKAIP1	-0.0729557	7.63524	0.408956	0.388323	Not Significant	0.933096	-0.0695037
AURKAP1	-0.136643	4.34289	0.610942	0.214	Not Significant	0.34139	-0.11833
AURKB	0.303764	6.38106	0.183268	0.736913	Not Significant	0.799162	0.280095
AURKBP1	-0.103847	4.65905	0.103246	0.986125	Not Significant	0.415578	-0.0958392
AURKC	-0.0921053	2.97104	0.903185	0.0442232	Not Significant	0.116196	-0.0877021
AUTS2	-0.0716999	4.38887	0.827021	0.0824833	Not Significant	0.351802	-0.0671741
AVIL	-0.267662	4.44269	0.530311	0.275469	Not Significant	0.364169	-0.231535
AVL9	-0.11183	6.09001	0.292599	0.533726	Not Significant	0.748383	-0.0913659
AVP	0.0233556	4.48653	0.343491	0.464084	Not Significant	0.374381	0.0216344
AVPI1	-0.373403	5.66335	0.249309	0.603261	Not Significant	0.660012	-0.311513
AVPR1A	-0.690427	6.6985	0.912292	0.039866	Not Significant	0.845339	-0.664252
AVPR1B	0.300123	4.88278	0.855134	0.067966	Not Significant	0.470728	0.247525
AVPR2	0.0605106	4.52616	0.702461	0.153378	Not Significant	0.383708	0.0534753
AWAT1	2.12852	2.10397	0.00158437	2.80014	Upregulated	0.0523503	1.70778
AXDND1	0.259399	6.85462	0.144392	0.840457	Not Significant	0.864669	0.254509
AXIN1	0.252757	1.81962	0.287539	0.541304	Not Significant	0.0399107	0.205004
AXIN2	-0.0399609	7.51902	0.692568	0.159538	Not Significant	0.925464	-0.0355216
AXL	0.331166	7.44525	0.472757	0.325362	Not Significant	0.920213	0.286588
AZGP1	-0.0690947	3.96301	0.648342	0.188196	Not Significant	0.26173	-0.0555477
AZGP1P1	0.0576143	3.24844	0.43487	0.361641	Not Significant	0.14785	0.0555748
AZGP1P2	-0.0595355	3.38745	0.498939	0.301953	Not Significant	0.166234	-0.0511502
AZI2	0.321814	5.18595	0.916586	0.0378266	Not Significant	0.546354	0.266015
AZIN1	0.420307	3.30025	0.778039	0.108999	Not Significant	0.154498	0.38184
AZIN2	0.476766	4.3467	0.78825	0.103336	Not Significant	0.342247	0.396821
AZU1	-0.553109	5.61324	0.601302	0.220907	Not Significant	0.648679	-0.535813
AZU1-2	-0.156396	7.1199	0.591768	0.227849	Not Significant	0.892822	-0.144967
B2M	0.120601	1.86446	0.952389	0.0211856	Not Significant	0.0416647	0.118806
B2M-2	-0.305048	3.63262	0.133844	0.873403	Not Significant	0.203043	-0.280493
B3GALNT1	0.498163	7.62846	0.990886	0.00397615	Not Significant	0.932671	0.41397
B3GALNT2	0.250742	2.90776	0.944314	0.0248836	Not Significant	0.109853	0.234542
B3GALNT2-2	0.200928	1.115	0.137168	0.862749	Not Significant	0.0201342	0.16915
B3GALNT2P1	-0.169324	6.5957	0.38707	0.412211	Not Significant	0.831417	-0.155989
B3GALT1	-0.308951	2.70359	0.891419	0.0499182	Not Significant	0.0914203	-0.297217
B3GALT1-AS1	1.24623	0.949715	0.00295209	2.52987	Upregulated	0.0171192	1.0174
B3GALT2	-0.14655	5.92054	0.290313	0.537133	Not Significant	0.715153	-0.133279
B3GALT4	0.20192	4.64252	0.143757	0.842371	Not Significant	0.411571	0.196646
B3GALT4-2	0.0769056	5.49918	0.764391	0.116685	Not Significant	0.622268	0.0717993
B3GALT4-3	0.351588	4.47451	0.142595	0.845897	Not Significant	0.371569	0.339425
B3GALT4-4	0.211601	7.46097	0.107553	0.968375	Not Significant	0.92136	0.210971
B3GALT4-5	-0.28924	8.53509	0.200438	0.69802	Not Significant	0.97167	-0.263121
B3GALT5	-0.0530127	5.88432	0.929358	0.0318172	Not Significant	0.707717	-0.048864
B3GALT5-AS1	-0.312237	3.05169	0.993797	0.00270218	Not Significant	0.124737	-0.261516
B3GALT6	0.09594	2.15209	0.41807	0.378751	Not Significant	0.0547892	0.0848616
B3GALT9	0.460407	2.044	0.706859	0.150667	Not Significant	0.0494535	0.455063
B3GAT1	-0.686154	2.91483	0.663263	0.178314	Not Significant	0.110547	-0.633134
B3GAT1-DT	0.158364	6.86866	0.343609	0.463936	Not Significant	0.866303	0.148637
B3GAT2	-0.399073	5.78976	0.21759	0.66236	Not Significant	0.68778	-0.32383
B3GAT3	-0.291404	2.97405	0.240189	0.619446	Not Significant	0.116505	-0.247219
B3GAT3P1	0.328949	4.92486	0.844792	0.0732502	Not Significant	0.481224	0.307126
B3GLCT	-0.313381	7.58152	0.727322	0.138273	Not Significant	0.929663	-0.254946
B3GNT2	0.00145416	7.97627	0.965685	0.0151647	Not Significant	0.95149	0.00125986
B3GNT3	-0.161981	4.0712	0.874364	0.0583079	Not Significant	0.283168	-0.153383
B3GNT5	-0.248763	2.47497	0.986455	0.00592268	Not Significant	0.0741219	-0.220181
B3GNT6	0.0996492	9.39002	0.467102	0.330588	Not Significant	0.987751	0.0880518
B3GNT7	0.444572	3.16263	0.157614	0.802406	Not Significant	0.137362	0.424731
B3GNT8	0.158046	9.05859	0.417208	0.379648	Not Significant	0.98302	0.126992
B3GNT9	-0.200461	4.49178	0.306463	0.513622	Not Significant	0.375611	-0.18778
B3GNTL1	0.0143935	4.27943	0.118694	0.925573	Not Significant	0.327267	0.0121761
B3GNTL1-2	0.459243	7.87691	0.131158	0.882207	Not Significant	0.946693	0.371367
B4GALNT1	-0.523372	5.54237	0.452148	0.344719	Not Significant	0.632363	-0.442519
B4GALNT2	0.105999	0.302068	0.349876	0.456085	Not Significant	0.00903179	0.103208
B4GALNT3	0.544256	4.6634	0.592384	0.227397	Not Significant	0.416635	0.483394
B4GALNT4	0.309251	4.40957	0.357344	0.446913	Not Significant	0.356536	0.258508
B4GALT1	0.375322	6.23279	0.856257	0.0673959	Not Significant	0.774306	0.370926
B4GALT1-AS1	0.182469	5.3536	0.287255	0.541732	Not Significant	0.58749	0.174201
B4GALT2	0.0901147	5.15958	0.395535	0.402815	Not Significant	0.53981	0.0792229
B4GALT3	0.290232	4.89404	0.226973	0.644025	Not Significant	0.473534	0.257138
B4GALT4	-0.381698	6.45118	0.241411	0.617243	Not Significant	0.81018	-0.366021
B4GALT4-AS1	0.0461984	6.52547	0.191279	0.718332	Not Significant	0.821342	0.0441307
B4GALT5	0.171397	8.07586	0.687808	0.162533	Not Significant	0.955886	0.156519
B4GALT6	0.481112	3.07537	0.736698	0.13271	Not Significant	0.127346	0.458669
[truncated: 35,859 more rows]
